# Supplementary material for: Circular extrachromosomal DNA promotes tumor heterogeneity in high-risk medulloblastoma
Source: Nat Genet. 2023 Nov 9;55(12):2189–99. doi: 10.1038/s41588-023-01551-3 (PMC10703696; doi:10.1038/s41588-023-01551-3)
Supplement: Supplementary file 4 — All supplementary tables. [file 41588_2023_1551_MOESM4_ESM.xlsx]

## Sheet: 1 WGS Patient Cohort
Patient_ID	Source	ecDNA	Subgroup	Sex	Age_at_diagnosis	Vital_status	Relapse_status	Relapse_interval_years	Survival_time_years	Subtype_northcott	Aliases
MB018	Archer		G3	f	13	alive	stable		7	II	DO35553
MB036	Archer	yes	G3	m	4	alive	complete remission		6	II	DO35573
MB037	Archer		SHH	f	1	alive	stable		7	SHH (infant)	DO35574
MB088	Archer		SHH	m	2	alive	relapse	0.668036	6	SHH (infant)	DO35620
MB091	Archer		G4	m	15	alive	stable		6	VIII	DO35623
MB095	Archer		G3	m	3	alive	complete remission		1.83436	II	DO35626
MB099	Archer		G4	m	8	alive	relapse	0.416667	1.5	VIII
MB102	Archer		SHH	f	23	alive	relapse	1	1.25	SHH (adult)	DO48911
MB104	Archer		SHH	m	35	alive	relapse	0.916667	1.16667	SHH (adult)	DO48912
MB106	Archer	yes	G3	m	3	deceased	relapse	0.333333	0.833333	II	DO35733
MB118	Archer		G4	m	11	alive			5	VIII	DO35753
MB136	Archer		SHH	m	26	alive	relapse	1	3	SHH (adult)
MB164	Archer		G3	m	3.4	deceased	relapse	1	3	III	DO48934
MB166	Archer		G3	m	7	alive			5	IV	DO48936
MB170	Archer		G3	m	21	alive	relapse	2	3	II	DO48938
MB174	Archer		G4	m	16					VI	DO48940
MB177	Archer	yes	G4	f	6	deceased	relapse	0.5	1	V	DO48943
MB199	Archer		G4	m	9	alive			4.66667	V	DO48958
MB206	Archer		SHH	f	5	alive			3.91667	SHH (infant)
MB226	Archer		G3	m	5	deceased	relapse	0.5	0.666667	II	DO48964
MB227	Archer	yes	G4	m	4	alive	relapse	3	4.33333	VI	DO48965
MB234	Archer		SHH	f	27	alive			1	SHH (adult)
MB239	Archer	yes	SHH	m	28	alive			1.33333	SHH (adult)
MB244	Archer		SHH	m	3	alive			3.83333	SHH (infant)
MB247	Archer		G3	f	10	deceased	relapse	0.25	0.666667	II	DO48973
MB248	Archer	yes	G3	f	10	deceased	relapse	0.666667	1	II
MB260	Archer		G3	m	5					II
MB264	Archer		G4	f	5	alive	alive		3.75	VII
MB265	Archer	yes	G4	m	9	deceased	relapse	1	2	VI
MB266	Archer		SHH	m	1.2	alive			4	SHH (infant)
MB268	Archer	yes	SHH	f	3	alive			3.33333	SHH (infant)
MB269	Archer		G4	f	9	alive	relapse	2	3.33333	VIII
MB270	Archer		G4	m	5	alive	alive		4	VI
MB271	Archer		G3	m	3	alive			3.33333	IV
MB274	Archer	yes	SHH	m	2	alive			4	SHH (infant)
MB275	Archer	yes	SHH	m	3	deceased	relapse	0.833333	1.33333	SHH (infant)
MB277	Archer		G3	f	4	alive			3.5	III
MB278	Archer		G3	f	8	alive			3.33333	I
MB281	Archer	yes	G4	f	12	alive	alive		3	V
MB282	Archer		G4	m	9	alive	alive		4	VII
MB284	Archer		SHH	m	29	alive			0.666667	SHH (adult)
MB287	Archer		SHH	f	2	alive			3	SHH (infant)
MB288	Archer		G3	m	6	alive	alive		4	VII
PT_00G007DM	CBTN	yes	SHH	m	464	alive			9.69199
PT_04YTK82N	CBTN		G3	m	1067	deceased			0.533881
PT_0WMP712K	CBTN		SHH	f	494	alive			4.00274
PT_17NG0KW3	CBTN		WNT	m	2513	alive			0
PT_1T7WF5S1	CBTN		WNT	m	1846	alive			1.58522
PT_23NZGSRJ	CBTN		G3	f	1484	deceased			1.63997
PT_26V72ZXB	CBTN		G3	m	4170	deceased			2.25599
PT_2FK75B27	CBTN		G4	f	2538	alive			4.45996
PT_39HBKSGG	CBTN		G4	m	4854	alive			4.75291
PT_3VQEVNDD	CBTN		SHH	f	722	alive			0
PT_45P9F9MD	CBTN		G4	f	3856	alive			8.81862
PT_5F4N0CAP	CBTN		WNT	f	3722	alive			0
PT_5FR2YA6E	CBTN		G4	m	4234	deceased			6.23135
PT_62VNQ8C4	CBTN		SHH	f	5612	deceased	progressive	0.117808	0.676249
PT_78NQ0QQS	CBTN		WNT	m	4406	alive			0
PT_7BJBEBZT	CBTN		G4	m	2511	alive			0
PT_7FQ6VECA	CBTN		G4	m	5918	alive			1.94661
PT_7KBMN6C2	CBTN		G4	m	2859	deceased			2.17933
PT_7QKGGMKV	CBTN	yes	G4	f	3557	deceased			1.70568
PT_82MX6J77	CBTN		G3	f	1384	alive			9.62081
PT_85RSG67R	CBTN		G3	m	4068	alive			4.87885
PT_8RB3EKNP	CBTN	yes	G4	m	2059	deceased			1.59069
PT_9A6RPJ97	CBTN		WNT	f	2994	alive			3.75907
PT_9DER14KH	CBTN	yes	G3	m	3503	deceased			0.498289
PT_9DMMZ08D	CBTN	yes	SHH	f	1433	alive			0.29295
PT_9HMVHQEH	CBTN		G4	m	2644	deceased			6.35729
PT_9S6WMQ92	CBTN		SHH	f	5534	deceased	progressive	2.79726	4.12868
PT_9YMRNZHH	CBTN	yes	G4	m	5119	deceased			1.11704
PT_AW8WV14Y	CBTN			f	86	alive			4.82957
PT_B7QRTN72	CBTN		G4	m	1694	alive			2.88843
PT_BG7GAFK6	CBTN		G4	m	3385	alive			0
PT_BPKVVWVB	CBTN		G4	m	3266	alive			1.55236
PT_BRTVGGRK	CBTN		G4	m	3424	alive			18.8392
PT_BTTM2HS5	CBTN		G3	f	1689	alive			1.53593
PT_CQ7EGCMB	CBTN		SHH	f	744	alive			1.42642
PT_CTSQ5FHH	CBTN		G3	m	1663	alive			5.05133
PT_CWA1405H	CBTN		WNT	m	3475	alive			0
PT_CXT81GRM	CBTN	yes	SHH	m	1221	deceased	progressive	0.887671	0.887064
PT_D1WJ3BJX	CBTN		G3	m	5845	deceased			1.58795
PT_D215EQAP	CBTN		G4	m	2759	alive			2.85558
PT_D7KMPYTZ	CBTN		WNT	f	4729	alive			4.25462
PT_DACV00WF	CBTN		SHH	f	116	deceased			3.15127
PT_DFXQFYPV	CBTN		G4	f	3606	alive			1.97125
PT_E4ECAFEN	CBTN		G4	f	5666	alive			4.85969
PT_EDWA0XTP	CBTN		G4	f	1032	deceased			2.5681
PT_EGGY1XC0	CBTN		SHH	f	1475	alive			1.56331
PT_EZS4SRH6	CBTN		G4	m	4044	alive			0
PT_F0N89D15	CBTN		G3	m	2031	alive			1.67283
PT_F3S9PB94	CBTN		G4	m	3049	alive			7.06639
PT_FN4GEEFR	CBTN	yes	SHH	f	3977	deceased	progressive	2.92055	4.85421
PT_G1QNGVCZ	CBTN		G4	f	3712	alive			0
PT_G3AVDN4E	CBTN		G4	m	2320	alive			3.02259
PT_GGCQAGPS	CBTN		G3	f	2265	alive			9.17454
PT_GH6HM5QF	CBTN		SHH	m	526	alive			1.54415
PT_GR8P8NY5	CBTN	yes	SHH	f	1235	alive			3.92608
PT_H6E09982	CBTN		WNT	m	2857	alive			0
PT_HEGTYPQJ	CBTN		G4	m	4850	alive			3.98357
PT_HM2GMT2H	CBTN		SHH	m	604	alive			4.81862
PT_HT4HJXY6	CBTN			f	4595	alive			11.3347
PT_JEA0AEMZ	CBTN		G4	m	2327	alive			2.85832
PT_K94ZVZMX	CBTN		WNT	m	4526	alive			5.30322
PT_KN25EYMG	CBTN		G3	f	1750	deceased			0.769336
PT_M0AP3Z15	CBTN		G4	m	5027	alive			4.80767
PT_MSBPMJ56	CBTN		G4	f	3408	alive			9.38535
PT_N56EYD4Z	CBTN		G3	m	3724	alive			0.84052
PT_NCDHZ8H8	CBTN		SHH	m	1514	alive			2.00684
PT_NDVJE438	CBTN	yes	G4	m	2820	alive			3.19781
PT_NTEKMKTX	CBTN		SHH	m	167	alive			0
PT_NV584F7Q	CBTN		G4	f	2066	alive			1.5332
PT_P4ZEFY19	CBTN		G4	m	4601	alive			3.21971
PT_PABK01H0	CBTN		SHH	f	1076	alive			0
PT_PX4E85V1	CBTN		G4	m	1680	alive			0
PT_Q90R6M3E	CBTN		G4	m	3026	alive			3.04723
PT_QEP13FH4	CBTN		WNT	m	2696	alive			1.40726
PT_QW5VW2PY	CBTN	yes	G4	m	3655	alive			9.12252
PT_QYEF3JAT	CBTN		G4	m	4389	alive			9.06776
PT_R63RHJWX	CBTN	yes	G4	m	4058	alive			3.80014
PT_RFB07MZS	CBTN	yes	G3	m	1385	alive			2.11088
PT_RFGZ2JGP	CBTN		WNT	f	4240	alive			2.78439
PT_RH59ET3M	CBTN	yes	G4	f	3336	alive			0
PT_RJ98S3KZ	CBTN		G4	m	4452	alive			3.85489
PT_RQ21EBK9	CBTN		G4	m	3651	alive			4.95277
PT_S4A0R1PM	CBTN		SHH	f	7628	alive			1.72485
PT_SZJ7WZZW	CBTN			m	5344	alive			4.58864
PT_T3REPTTC	CBTN		G3	f	754	deceased			1.18549
PT_T93J9EGZ	CBTN			f	294	alive			3.98905
PT_TKWTTRQ7	CBTN		G4	m	5075	deceased	progressive	6.37808	9.09788
PT_TVK2KY36	CBTN		G4	m	3630	alive			0
PT_V8714N9H	CBTN		G3	m	761	deceased			2.22861
PT_V9WP047R	CBTN			m	2212	alive			4.81314
PT_VH6S71AC	CBTN		G4	m	2590	alive			3.85216
PT_VJZN69T9	CBTN		G3	m	880	alive			0.350445
PT_VY45XTT7	CBTN	yes	G4	m	4284	alive			2.79535
PT_WWZ2Q14R	CBTN		SHH	m	306	alive			0.919918
PT_X1XVE1XX	CBTN		G4	f	4917	alive			0
PT_XA98HG1C	CBTN	yes	SHH	m	3332	alive	progressive	1.88767	1.88638
PT_XX2VW3D9	CBTN		G3	f	2038	alive			3.01437
PT_YFS3AWC0	CBTN	yes	G3	m	1575	deceased			0.243669
PT_YV2S3ES7	CBTN		SHH	m	13333	alive			0.128679
PT_ZG4J0EK0	CBTN		G4	f	2050	alive			2.21766
PT_ZGWYMRV8	CBTN			m	1171	deceased			1.01574
ICGC_MB1	ICGC	yes	SHH	f	6	alive	stable		5.2512		DO35538
ICGC_MB101	ICGC	yes	SHH	f	39	alive			2		DO48909
ICGC_MB108	ICGC		G4	m	10	alive				VII	DO35737
ICGC_MB110	ICGC	yes	G4	f	10	alive				VI	DO35739
ICGC_MB111	ICGC		G3	f	4	alive				II	DO35741
ICGC_MB114	ICGC		G4	m	8	alive				VIII	DO35747
ICGC_MB115	ICGC		G4	m	16	alive				VIII	DO35749
ICGC_MB119	ICGC		G4	f	5	alive				VII	DO35755
ICGC_MB121	ICGC		G4	m	8	alive				VIII	DO35757
ICGC_MB125	ICGC		SHH	f	19						DO48914
ICGC_MB126	ICGC		SHH	f	31						DO48915
ICGC_MB129	ICGC		G4	m	16	alive			0.501027	VII	DO35841
ICGC_MB131	ICGC	yes	G3	m	5	deceased	relapse		0.668036	II	DO35845
ICGC_MB132	ICGC		SHH	f	5	alive			0.501027		DO35847
ICGC_MB134	ICGC		G3	f	3	alive	complete remission		0.501027	V	DO35763
ICGC_MB139	ICGC		G3	m	3	alive	complete remission		0.501027	III	DO35857
ICGC_MB143	ICGC		SHH	f	22						DO48917
ICGC_MB144	ICGC		G3	f	10					III	DO48918
ICGC_MB145	ICGC	yes	SHH	m	13	deceased	relapse	1.64271	1.64271		DO48919
ICGC_MB146	ICGC		G3	f	7					VII	DO48920
ICGC_MB147	ICGC		G4	m						VIII	DO48921
ICGC_MB15	ICGC		G4	m	17	alive	stable		1.9165	VIII	DO35550
ICGC_MB151	ICGC		G3	m	4	deceased	relapse	1.41547	2.0835		DO48922
ICGC_MB152	ICGC		G3	f	10	deceased	relapse	0.167009	1.16632	II	DO48923
ICGC_MB153	ICGC		G3	m	3	alive	complete remission		1.58248	III	DO48924
ICGC_MB154	ICGC		G4	m	4	alive	stable		0.167009	VI	DO48925
ICGC_MB157	ICGC		G4	f						VI	DO48927
ICGC_MB16	ICGC		G3	m	3	deceased	relapse	0.999316	1.16632	III	DO35551
ICGC_MB160	ICGC		G4	f						VI	DO48929
ICGC_MB161	ICGC		G3	f						IV	DO48930
ICGC_MB163	ICGC		G4	f						VIII	DO48932
ICGC_MB165	ICGC	yes	G3	m	5	alive				III	DO48935
ICGC_MB168	ICGC	yes	G3	m	9	alive				III	DO48937
ICGC_MB17	ICGC	yes	G3	f	15	alive	complete remission		3.16769		DO35552
ICGC_MB171	ICGC		SHH	f	11	alive					DO48939
ICGC_MB175	ICGC		G4	m	11	alive			4.33333	VIII	DO48941
ICGC_MB178	ICGC		SHH	m	27	alive					DO48944
ICGC_MB180	ICGC		SHH	m	26	alive	relapse	1.33333	1.50034		DO48945
ICGC_MB181	ICGC		SHH	f	22	alive			3		DO48946
ICGC_MB183	ICGC	yes	G4	m	3	alive				VII	DO48948
ICGC_MB184	ICGC	yes	G4	m	12	alive				VIII	DO48949
ICGC_MB185	ICGC		G4	m	3	alive				VIII	DO48950
ICGC_MB186	ICGC			f							DO48951
ICGC_MB188	ICGC		G3	f	3					IV	DO48952
ICGC_MB189	ICGC		G4	f						VIII	DO48953
ICGC_MB19	ICGC		G4	f	13	alive	complete remission		3.49897	VII	DO35554
ICGC_MB190	ICGC		G3	f						III	DO48955
ICGC_MB198	ICGC		G3	m	8	alive				V	DO48957
ICGC_MB2	ICGC	yes	G4	m	7	alive	stable		8.83504	VIII	DO35539
ICGC_MB20	ICGC		WNT	f	9	alive	complete remission		3.16769		DO35555
ICGC_MB205	ICGC		G3	f	5	alive				V	DO48959
ICGC_MB21	ICGC	yes	SHH	f	4	deceased	relapse	0.91718	1.33333		DO35556
ICGC_MB211	ICGC		G4	f						I	DO48961
ICGC_MB224	ICGC		G4	m	9	alive	complete remission		0.999316	VII	DO48963
ICGC_MB228	ICGC		G4	f	8					VIII	DO48966
ICGC_MB23	ICGC		WNT	f	10	alive	relapse	1.66735	3.41667		DO35558
ICGC_MB230	ICGC		G4	f	4					I	DO48967
ICGC_MB232	ICGC		G4	m	3					V	DO48968
ICGC_MB233	ICGC		G4	f	9	alive	complete remission		0.832307	VIII	DO48969
ICGC_MB235	ICGC	yes	G3	f	2	alive	stable		0.668036	IV	DO48970
ICGC_MB236	ICGC		G4	m	18					VIII	DO48971
ICGC_MB237	ICGC		G4	f	11					VIII	DO48972
ICGC_MB24	ICGC		G4	m	7	alive	relapse	1.33333	3.08282	VIII	DO35559
ICGC_MB252	ICGC		G4	f						VIII	DO48974
ICGC_MB26	ICGC		G4	m	8	alive	complete remission		5.2512	VII	DO35564
ICGC_MB28	ICGC		SHH	m	1	alive	complete remission		12		DO35566
ICGC_MB3	ICGC		SHH	f	16	alive	relapse	2.25051	3.49897		DO35540
ICGC_MB31	ICGC		WNT	f	14	alive	complete remission		5.2512		DO35568
ICGC_MB32	ICGC		G4	f	8	alive	complete remission		7.91786	VII	DO35569
ICGC_MB34	ICGC	yes	SHH	f	13	alive	relapse	2.0835	3.00068		DO35571
ICGC_MB35	ICGC		SHH	f	4	alive	complete remission		6		DO35572
ICGC_MB38	ICGC		G4	m	6	alive	complete remission		2.25051	VI	DO35575
ICGC_MB39	ICGC		G3	m	4	deceased	relapse	1	1.16667	II	DO35576
ICGC_MB40	ICGC		G4	m	3	alive	stable		2.75154	VII	DO35577
ICGC_MB45	ICGC		G3	m	3	alive	stable		2.66667	IV	DO35581
ICGC_MB46	ICGC		WNT	f	6	alive	stable		5.33333		DO35582
ICGC_MB49	ICGC		G4	m	10	alive	relapse	3.41684	5.58248	VIII	DO35584
ICGC_MB5	ICGC		G3	f	6	alive	complete remission		3.16667	IV	DO35541
ICGC_MB50	ICGC		G3	f	10	deceased	relapse	0.583162	0.999316	II	DO35585
ICGC_MB51	ICGC		G4	m	7	alive	stable		1.50034	VI	DO35586
ICGC_MB53	ICGC		SHH	m	20	alive	complete remission		4.33333		DO48888
ICGC_MB56	ICGC		SHH	f	42	deceased	relapse	1	3.08282		DO48889
ICGC_MB57	ICGC		G4	f	23	alive	complete remission		2.00137	VII	DO48890
ICGC_MB58	ICGC		G4	m	19	alive	relapse	2.83562	3.83299	VIII	DO35611
ICGC_MB59	ICGC		SHH	f	32	alive	complete remission		1.16632		DO48891
ICGC_MB6	ICGC		G4	f	14	alive	complete remission		6.49966	VI	DO35542
ICGC_MB60	ICGC		SHH	m	23	alive	complete remission		1.50034		DO48892
ICGC_MB61	ICGC		SHH	m	28	alive	relapse	0.668493	0.999316		DO48893
ICGC_MB63	ICGC		SHH	m	27	alive	relapse	1.75068	2.66667		DO48894
ICGC_MB64	ICGC		G4	m	18	alive			0.501027	VIII	DO35612
ICGC_MB65	ICGC		G4	m	18	alive			0.501027	VII	DO35613
ICGC_MB66	ICGC		SHH	m	25	alive	complete remission		3.41684		DO48895
ICGC_MB67	ICGC		SHH	m	22	deceased	relapse	3.66598	4		DO48896
ICGC_MB69	ICGC			f	29	alive	relapse	2.49966	3.16769		DO48898
ICGC_MB7	ICGC		G4	m	9	alive	stable		5.2512	VIII	DO35543
ICGC_MB74	ICGC		SHH	m	23						DO48899
ICGC_MB75	ICGC		SHH	f	31	alive			2.61739		DO48900
ICGC_MB76	ICGC		G4	f	29	alive			2.79261		DO48901
ICGC_MB77	ICGC		SHH	f	29	alive			2.00958		DO48902
ICGC_MB78	ICGC		SHH	m	38	deceased			3.00068		DO48904
ICGC_MB79	ICGC		SHH	m	32	alive					DO48905
ICGC_MB8	ICGC		G4	f	11	alive	complete remission		5.16632	VIII	DO35544
ICGC_MB81	ICGC	yes	SHH	f	49						DO48906
ICGC_MB82	ICGC		SHH	m	31						DO48907
ICGC_MB83	ICGC		G4	f	14	alive				VIII	DO35616
ICGC_MB84	ICGC		G4	m	12	alive				VII	DO35617
ICGC_MB85	ICGC		G4	f	5	alive	complete remission		9.50034	VII	DO35618
ICGC_MB86	ICGC		G4	m	4	alive	complete remission		6.0835	VI	DO35619
ICGC_MB89	ICGC	yes	G3	f	4	deceased	relapse	0.334018	0.501027	III	DO35621
ICGC_MB9	ICGC	yes	G3	m	6	alive	complete remission		6.25051	II	DO35545
ICGC_MB90	ICGC		G3	m	2	alive	stable		1.83436	IV	DO35622
ICGC_MB92	ICGC		G4	m	10	alive	stable		6	VII	DO35624
ICGC_MB94	ICGC	yes	G4	f	15	deceased	relapse	0.832307	1.50034	VI	DO35625
ICGC_MB96	ICGC		G3	m	3	alive	stable		2.00137	III	DO35627
ICGC_MB98	ICGC		G3	m	8	alive	stable		0.999316	III	DO35628
MBRep_T27	ICGC	yes	G3	m	16	alive	complete remission		1.51129	III	DO35654
MBRep_T36	ICGC		G4	m	8	deceased	relapse	0.0833333	0.143333	VII	DO35668
MBRep_T40	ICGC		G4	f	9	deceased	relapse	0.2025	0.464167	VII	DO35676
MBRep_T41	ICGC		G4	f	9	deceased	relapse	1.025	1.05583	VIII	DO35678
MBRep_T54	ICGC		G3	m	3	alive	complete remission		4.5	II	DO35704
MBRep_T67	ICGC		G3	m	4	alive	stable			IV	DO35715
MBRep_T70	ICGC		G4	m	9	alive	stable			VII	DO35721
MBRep_T71	ICGC		G3	f	9	alive	complete remission			V	DO35723
MBRep_T72	ICGC		G4	m	11	alive	relapse		1.58248	VIII	DO35725
MBRep_T79	ICGC	yes	G3	m	1	deceased	relapse		0.91718	II	DO35729
MDT-AP-0009	ICGC		G4	m	3	alive			17		DO232946
MDT-AP-0074	ICGC		G4	m	3	alive			14.9103		DO232947
MDT-AP-0118	ICGC		SHH	m	8	alive			6.55168		DO232948
MDT-AP-0207	ICGC		G3	m	4	alive			13.076		DO232950
MDT-AP-0209	ICGC		SHH	m	4	alive			13.9165		DO232952
MDT-AP-0220	ICGC		G4	f	5	alive			5.59343	I	DO232954
MDT-AP-0222	ICGC		G4	m	5	alive			5.58248		DO232956
MDT-AP-0223	ICGC	yes	G4	f	10	alive			5.57426		DO232958
MDT-AP-0432	ICGC		G4	m	9	deceased			9.02669		DO232959
MDT-AP-0435	ICGC	yes	SHH	m	4	alive			6.16838		DO232962
MDT-AP-0437	ICGC	yes	G4	m	3	alive			4.03285	VI	DO232963
MDT-AP-0530	ICGC		G4	m	9	alive			3.32649		DO232966
MDT-AP-0580	ICGC		G3	m	7	alive			3.18412		DO232968
MDT-AP-0704	ICGC		SHH	m	1	alive			12.2519		DO232970
MDT-AP-0705	ICGC		G4	m	42						DO232971
MDT-AP-0706	ICGC		SHH		46	alive			0.501027		DO232973
MDT-AP-0707	ICGC	yes	SHH		33	alive			2.25051		DO232975
MDT-AP-0749	ICGC	yes	SHH	f	5	alive			2.49144		DO232978
MDT-AP-1137	ICGC		SHH	f	2	alive			5.58248		DO232980
MDT-AP-1165	ICGC	yes	G4	m	7	alive			2.75154		DO232982
MDT-AP-1166	ICGC		G3	f	6	deceased			4.83504	II	DO232984
MDT-AP-1167	ICGC		G3	f	9	alive			2.05886		DO232986
MDT-AP-1168	ICGC		G4	m	8	alive			2.32444		DO232987
MDT-AP-1200	ICGC		SHH	f	34	deceased			6.49966		DO232990
MDT-AP-1202	ICGC		SHH	f	25	alive			5.33333		DO232991
MDT-AP-1206	ICGC		G4	f	1	deceased			4.24914		DO232993
MDT-AP-1207	ICGC		G4	m	5	alive			6.0835		DO232995
MDT-AP-1208	ICGC	yes	SHH	f	5	deceased			3.83299		DO232998
MDT-AP-1209	ICGC	yes	G4	m	8	alive			4.33402		DO233001
MDT-AP-1210	ICGC		SHH	f	15	alive			3.24983		DO233003
MDT-AP-1211	ICGC		SHH	m	1	alive			2.58453		DO233007
MDT-AP-1216	ICGC		SHH	m	12	deceased			1.9165		DO233009
MDT-AP-1217	ICGC		SHH	f	25	alive			7.24983		DO233013
MDT-AP-1218	ICGC	yes	SHH	f	17	deceased			0.0821355		DO233015
MDT-AP-1298	ICGC		G3	m	2	alive			2.66667		DO233019
MDT-AP-1299	ICGC		WNT	m	12	alive			1.78234		DO233021
MDT-AP-1323	ICGC		G4	m	9	alive			7.00068		DO233023
MDT-AP-1348	ICGC	yes	SHH	f	11	deceased			1.31691		DO233027
MDT-AP-1362	ICGC		G4	m	11	alive			4.39151	VIII	DO233031
MDT-AP-1364	ICGC		G3	m	10	alive			4.55031	II	DO233033
MDT-AP-1365	ICGC		G4	m	12	deceased			3.43326	VIII	DO233036
MDT-AP-1366	ICGC		G4	m	5	alive			8.08333	VIII	DO233040
MDT-AP-1367	ICGC		G4	m	8	alive			1.90828	VII	DO233043
MDT-AP-1368	ICGC		WNT	f	8	alive			4.16701		DO233045
MDT-AP-1369	ICGC		G3	m	3	alive			2.70773		DO233048
MDT-AP-1398	ICGC		G4	f	21	alive			2.25		DO233051
MDT-AP-1402	ICGC		G3	m	1	alive			1.5332		DO233054
MDT-AP-1403	ICGC		G4	m	7	alive			1.44285		DO233057
MDT-AP-1405	ICGC		G4	m	8	alive			1.06776	VII	DO233061
MDT-AP-2001	ICGC	yes	G3	m							DO233062
MDT-AP-2004	ICGC		G3	f	12	alive			3.16769		DO233065
MDT-AP-2006	ICGC		SHH	f	11	deceased			4		DO50105
MDT-AP-2073	ICGC		G3	m							DO233068
MDT-AP-2075	ICGC		G4	f	7	alive			3.58385		DO232874
MDT-AP-2077	ICGC		SHH	m	5						DO232876
MDT-AP-2110	ICGC		G3	m	2	deceased			1.54689		DO232878
MDT-AP-2111	ICGC		SHH	m	1	alive			2.25		DO232880
MDT-AP-2112	ICGC		SHH	f	2	alive			3.93155		DO232882
MDT-AP-2115	ICGC		G3	f	8	alive			12.104		DO232884
MDT-AP-2116	ICGC		G4	m	10	alive			7.95893		DO232886
MDT-AP-2123	ICGC		G4	m	9	alive			2.69952		DO232888
MDT-AP-2130	ICGC		G4	m	9	alive			2.75975		DO232890
MDT-AP-2131	ICGC		SHH	m	2	alive			2.60096		DO232891
MDT-AP-2148	ICGC		G4	m	8	alive			2.48323		DO232893
MDT-AP-2149	ICGC		SHH	m	1	alive			4		DO232896
MDT-AP-2151	ICGC		G4		13	deceased			7.40041		DO232897
MDT-AP-2169	ICGC		G3	m	2	alive			8.71732		DO232899
MDT-AP-2171	ICGC		G4	f	7	alive			5.56605		DO232901
MDT-AP-2173	ICGC		G3	m	4	deceased			1.9822		DO232902
MDT-AP-2174	ICGC	yes	SHH	m	6	alive			3.90965		DO232903
MDT-AP-2177	ICGC		G3	f	5	deceased			4		DO232904
MDT-AP-2178	ICGC		G4	m	14	alive			3.05818		DO232905
MDT-AP-2180	ICGC		G3	m	2	deceased			4		DO232906
MDT-AP-2181	ICGC		G4	m	9	deceased			2.75154		DO232907
MDT-AP-2182	ICGC	yes	SHH	f	17	deceased			0.273785		DO232908
MDT-AP-2183	ICGC		SHH	m	15	alive			1.70842		DO232909
MDT-AP-2184	ICGC		SHH	m	16	alive			2.23409		DO232910
MDT-AP-2185	ICGC		G3	m	4	alive			3.00068		DO232911
MDT-AP-2254	ICGC		G4	m	4	deceased			3.13484		DO232912
MDT-AP-2304	ICGC		G4	m	7	alive			2.20945		DO232913
MDT-AP-2307	ICGC		SHH	f	50						DO232914
MDT-AP-2405	ICGC		G3	m	2	alive			0.750171		DO232915
MDT-AP-2407	ICGC		G4	m	6	alive			0.0821355		DO232916
MDT-AP-2452	ICGC		G3	m	4	alive			1.9165		DO232917
MDT-AP-2510	ICGC	yes	G3	m	5	deceased			1.71937	II	DO232918
MDT-AP-2514	ICGC		G4	f	10	alive			2.0835		DO232919
MDT-AP-2532	ICGC		G4	m	5	deceased			1.50034	V	DO232920
MDT-AP-2559	ICGC	yes	G3	m	2	deceased			0.249144		DO232921
MDT-AP-2562	ICGC		G4	m	8	alive			2.33265		DO232922
MDT-AP-2631	ICGC		G3	m	4	alive			1.95756		DO232923
MDT-AP-2673	ICGC		G4	f	10	alive			1.90007		DO232924
MDT-AP-2712	ICGC		SHH	m	2						DO232925
MDT-AP-2719	ICGC		G4	f	11	alive			1.80972		DO232926
MDT-AP-2738	ICGC	yes	SHH	m	8						DO232927
MDT-AP-2745	ICGC		G3	m	11	deceased			2.141		DO232928
MDT-AP-2774	ICGC		SHH	f	0						DO232929
MDT-AP-2814	ICGC		G4	m	27	alive			18.2259		DO232930
MDT-AP-2832	ICGC		G3	m	4	alive			1.9165		DO232931
MDT-AP-2849	ICGC		G4	f	10	alive	relapse	2.66667	6.66667		DO232932
MDT-AP-2859	ICGC		G4	m	17	alive			3.91786		DO232933
MDT-AP-2878	ICGC	yes	G4	m	9	alive			0.832307		DO232934
MDT-AP-2963	ICGC		G3	m	4	alive			1.38261		DO232935
MDT-AP-3017	ICGC	yes	G4	f	5	alive			9.1937		DO232936
MDT-AP-3019	ICGC		G4	m	11	alive			7.718		DO232937
MDT-AP-3020	ICGC		G4	m	4	alive			7.05818		DO232938
MDT-AP-3021	ICGC		G4	m	10	alive			5.3744		DO232939
MDT-AP-3156	ICGC		G3	m	3						DO232940
MDT-AP-3399	ICGC		SHH	m	2	alive	relapse	1.83333	6		DO232941
MDT-AP-3401	ICGC		G4	m	6	alive			2.25051		DO232942
MDT-AP-3402	ICGC		G3	f	5	alive			1.50034		DO232943
MDT-AP-3417	ICGC		G3	f	8	alive			0.966461		DO232944
MDT-AP-3431	ICGC	yes	SHH	m	3	alive			0.933607		DO232945
case10	Rady Childrens Hospital		SHH	m
case15	Rady Childrens Hospital		G4	m
case8b	Rady Childrens Hospital		G4	f
RCMB56	Rady Childrens Hospital	yes	SHH	m	8					SHH (adult)	case11
RCMB57	Rady Childrens Hospital		G3							IV	case16
RCMB58	Rady Childrens Hospital		G3							II	case17
RCMB65	Rady Childrens Hospital		SHH	m							case24
RCMB66	Rady Childrens Hospital		G3	m							case25
SJ008001	St Jude		WNT	f	6.49	alive			6.83333
SJ008002	St Jude		WNT	m	9.81	alive			5.33333
SJ008003	St Jude	yes	SHH	f	6.97	alive			3
SJ008004	St Jude	yes	SHH	m	8.73	deceased			2
SJ008006	St Jude		G3	m	3.3	deceased			1.16667
SJ008008	St Jude	yes	G3	m	13.57	alive			2.25
SJ008009	St Jude		G4	m	9.3	alive			5.5
SJ008010	St Jude		G3	f	6.72	deceased			2.75
SJ008011	St Jude		G4	m	10.55	alive			3
SJ008012	St Jude		SHH	m	8.48	alive			7.08333
SJ008013	St Jude		SHH	m	5.08	alive			2.91667
SJ008014	St Jude		G4	m	9.16	alive			6.16667
SJ008015	St Jude		G4	f	8.02	alive			6.91667
SJ008016	St Jude		G4	f	7.79	alive			4.91667
SJ008017	St Jude		G3	m	10.87	alive			6
SJ008018	St Jude		G4	m	8.33	alive			7.41667
SJ008019	St Jude	yes	G4	m	8.7	alive			6.33333
SJ008020	St Jude		G4	m	8.75	alive			5.41667
SJ008022	St Jude
SJ008023	St Jude		G4	m	5.38	alive			5
SJ008024	St Jude		G4	m	6.77	alive			5.16667
SJ008025	St Jude		G3	m	12.88	deceased			0.916667
SJ008026	St Jude		G4	f	4.35	alive			5
SJ008027	St Jude	yes	G4	m	9.85	alive			4.66667
SJ008028	St Jude		WNT	m	11.59	alive			4.75
SJ008029	St Jude		G4	m	10.39	alive	relapse	5.16667	5.16667
SJ008030	St Jude		G3	m	8.55	alive			4
SJ030020	St Jude	yes
SJ030021	St Jude
SJ030055	St Jude			m	7.67
SJ030056	St Jude	yes		m	11.28
SJ030087	St Jude			m	1.25
SJ030089	St Jude			m	6.22
SJ030092	St Jude			m	1.78
SJ030110	St Jude			m	3.54
SJ030114	St Jude			f	2.16
SJ030139	St Jude			m	17.83
SJ030181	St Jude	yes		m	9.38
SJ030187	St Jude			f	2.56
SJ030239	St Jude			m	5.19
SJ030251	St Jude			m	14.7
SJ030296	St Jude	yes	SHH	m	7.62
SJ030312	St Jude	yes		m	6.88
SJ030315	St Jude			m	4.49
SJ030333	St Jude			m	13.13
SJ030352	St Jude
SJ030357	St Jude
SJ030364	St Jude		SHH		14
SJ030453	St Jude
SJ030498	St Jude
SJ030530	St Jude
SJ030557	St Jude		SHH		4
SJ030582	St Jude	yes
SJ030608	St Jude
SJ030610	St Jude	yes
SJ030620	St Jude
SJ030744	St Jude
SJ030748	St Jude
SJ030757	St Jude
SJ030785	St Jude
SJ030790	St Jude
SJ030910	St Jude
SJ030915	St Jude	yes
SJ008031	St Jude		G3	m	6.93	alive			3.5
SJ031016	St Jude
SJ031041	St Jude
SJ031110	St Jude
SJ031227	St Jude
SJ008032	St Jude		G4	f	12.9	alive			3.58333
SJ008033	St Jude		SHH	m	16.69	alive			2.91667
SJ008034	St Jude		G4	m	10.84	alive			2.91667
SJ008035	St Jude		G4	m	6.27	alive			0.583333
SJ008036	St Jude		G4	f	6.31	alive			2.33333
SJ008037	St Jude		G4	m	6.56	alive			2.16667
SJ008038	St Jude	yes	G4	m	8.7	alive			1.91667
SJ008039	St Jude		G3	m	8.19	alive			2
SJ008040	St Jude		WNT	f	8.14	alive			1.75
SJ008041	St Jude		WNT	f	7.45	alive			1.66667
SJ008067	St Jude		SHH	f	10	deceased			4.66667

## Sheet: 2 WGS Sample Cohort
Sample_ID	Patient_ID	Tumor_type	ecDNA	Aliases
MB018	MB018	primary	0
MB036	MB036	primary	1
MB037	MB037	primary	0
MB088	MB088	primary	0
MB091	MB091	primary	0
MB095	MB095	primary	0
MB099	MB099	primary	0
MB102	MB102	primary	0
MB104	MB104	primary	0
MB106	MB106	primary	1
MB118	MB118	primary	0
MB136	MB136	primary	0
MB164	MB164	primary	0
MB166	MB166	primary	0
MB170	MB170	primary	0
MB174	MB174	primary	0
MB177	MB177	primary	1
MB199	MB199	primary	0
MB206	MB206	primary	0
MB226	MB226	primary	0
MB227	MB227	primary	1
MB234	MB234	primary	0
MB239	MB239	primary	1
MB244	MB244	primary	0
MB247	MB247	primary	0
MB248	MB248	primary	1
MB260	MB260	primary	0
MB264	MB264	primary	0
MB265	MB265	primary	2
MB266	MB266	primary	0
MB268	MB268	primary	1
MB269	MB269	primary	0
MB270	MB270	primary	0
MB271	MB271	primary	0
MB274	MB274	primary	1
MB275	MB275	primary	1
MB277	MB277	primary	0
MB278	MB278	primary	0
MB281	MB281	primary	1
MB282	MB282	primary	0
MB284	MB284	primary	0
MB287	MB287	primary	0
MB288	MB288	primary	0
BS_K07KNTFY	PT_00G007DM	primary	1	7b06bec0-c64a-4df4-8237-d07de0a5df42
BS_AQMKA8NC	PT_00G007DM	relapse	0	9ba06668-759e-440c-a22f-957df52dae06
BS_3JE2T7AR	PT_04YTK82N	primary	0	6e387d65-5d3b-4622-96f1-a531fff0b7e3
BS_KAZENYZE	PT_0WMP712K	primary	0	109d9dca-107c-49e7-a3fb-ad609d4fbea4
BS_JDS0SYST	PT_17NG0KW3	primary	0	f6f17264-0b5f-4861-80b3-09be2dc80afc
BS_HSYF7G2D	PT_1T7WF5S1	primary	0	c15d90c4-e6c2-4957-8d01-46931088809a
BS_05S9WJW6	PT_23NZGSRJ	primary	0	ffd90c4f-4db1-4cce-83f9-ebd672b597e7
BS_QZT3SPY7	PT_26V72ZXB	primary	0	5377ea3e-e258-45a8-9b52-bd314b642b36
BS_B3RH9V17	PT_2FK75B27	primary	0	d1e1e638-2d8e-4fe9-bcf8-f6d2a2f80555
BS_Z5D6G1S6	PT_39HBKSGG	primary	0	ec4f6828-64dc-4b34-b416-fa49cb1c407e
BS_9G7ETYHR	PT_3VQEVNDD	primary	0	1ffcb945-473f-4aa7-8885-4727645d577e
BS_0RF0G9SQ	PT_45P9F9MD	primary	0	9df0e5cc-30ea-4d59-a5dd-21fecaad3356
BS_G12HNXYX	PT_5F4N0CAP	primary	0	0b865854-65cc-482c-a2be-cb1cf12200db
BS_VTTTQYQA	PT_5FR2YA6E	primary	0	b42db1e4-a8df-45d0-a791-ef526174b892
BS_Y42GB8SA	PT_62VNQ8C4	relapse	0	2f8d345f-a183-4856-8a96-aaa02e83cfc0
BS_6D37YSGS	PT_62VNQ8C4	primary	0	686fb896-d38f-4824-a792-6991e120170c
BS_T8TCEBB1	PT_78NQ0QQS	primary	0	e3048ace-fc36-423b-b3a1-9ebc43056300
BS_164KRQJ0	PT_7BJBEBZT	primary	0	8f0b45b5-8590-4e75-98ff-ef41208d7fe3
BS_Y7CA8B5R	PT_7FQ6VECA	primary	0	069787ef-c7f3-462a-bf87-ed2520e802de
BS_HZHEF797	PT_7KBMN6C2	primary	0	662256e2-f707-48e1-8c1a-61618f3f2a9f
BS_NMQTPVFW	PT_7QKGGMKV	primary	1	9aae06a5-802f-44fe-8fcd-9ae5e0c155e6
BS_8H2XX24V	PT_82MX6J77	primary	0	30580636-7226-4c27-9f55-4d52e0359815
BS_2S93EQPX	PT_85RSG67R	primary	0	e3c5853e-4136-4f77-b97a-803316274a65
BS_5KFAEMQJ	PT_8RB3EKNP	primary	1	7d7707ef-2114-41e0-9882-3bbada0178fa
BS_RHEBGZF8	PT_9A6RPJ97	primary	0	152f5024-4cf9-494b-bf27-cb6a665af1ab
BS_TNQKJZCP	PT_9DER14KH	primary	1	4f217025-edcf-4b9a-ac62-c27c8df15a66
BS_FVYBGMG1	PT_9DMMZ08D	primary	1	ca17b585-18fc-4e8d-9dda-ad65f8de2eb9
BS_H174820R	PT_9DMMZ08D	primary	0	42be449d-403e-4a98-8dee-cc551d328d68
BS_H2K7XX4X	PT_9HMVHQEH	primary	0	d5c61ad9-1ec5-4c06-a56c-7dfd58a1f67a
BS_ZR75EKKX	PT_9S6WMQ92	relapse	0	ae697d3a-71bc-407a-b355-e78d95bd8a69
BS_WY5KYSHJ	PT_9S6WMQ92	primary	0	7cc8f0b6-05f7-4052-b1d1-dfc37a144719
BS_1CZPVCXR	PT_9S6WMQ92	relapse	0	6f795d2c-5c26-4248-a127-a3511322ca4c
BS_ZVM1B6BF	PT_9S6WMQ92	relapse	0	d4e0ba80-8199-4836-9300-3bd061ab8fbf
BS_F8KR1QWE	PT_9YMRNZHH	primary	1	ed7b2cd0-b04f-40c9-be5a-75ae8fbb05d5
BS_YYAPSA5P	PT_AW8WV14Y	primary	0	e2772b64-8058-4b35-996a-4b639331581d
BS_YH60H2FS	PT_B7QRTN72	primary	0	af8c3a70-771f-4fc8-8932-7777c1b707cb
BS_9BF58P80	PT_BG7GAFK6	primary	0	01962e3e-1703-4987-9b03-abd4b24b4dc8
BS_20X874J5	PT_BPKVVWVB	primary	0	a858fee2-cde7-4017-994e-ce55a5576c94
BS_QHTDJG77	PT_BRTVGGRK	primary	0	68d438fb-22af-459c-a682-929d4ee34985
BS_PFXDWV9R	PT_BTTM2HS5	primary	0	fe1a5cd8-2774-49a8-b3ac-58da2f0f3803
BS_PJ08ZW9A	PT_CQ7EGCMB	primary	0	897eac19-0915-422c-a227-0645a1dd0b35
BS_HPMX6CT4	PT_CTSQ5FHH	primary	0	12c23786-d0d7-41f3-b348-3e2ba8b6fbf2
BS_9YPJANGX	PT_CWA1405H	primary	0	e576fbd7-cacc-4fac-ab7f-37c68be92518
BS_3CG2N4PD	PT_CXT81GRM	relapse	1	f1b1c4ed-efe5-4be1-a966-39a4d8d1cd93
BS_HZNKSQ17	PT_CXT81GRM	primary	0	b6e87a21-9afb-4f56-9949-2d1ddf4bb044
BS_7PKPNFFK	PT_D1WJ3BJX	primary	0	12f9166c-6879-4662-a1ef-4a3a1344d056
BS_SFH8TGKT	PT_D215EQAP	primary	0	a0f41fbf-c98f-465f-904d-b56d742e3abb
BS_P3P96WCD	PT_D7KMPYTZ	primary	0	0d602801-6346-43bc-90cd-831a9c880c06
BS_PVZJCXS1	PT_DACV00WF	primary	0	6f91b448-bf4f-4f78-93a5-30370643120d
BS_DJEVCH34	PT_DFXQFYPV	primary	0	f9b549f4-8950-4f93-8210-4dd729ae4886
BS_1JMTTKMK	PT_E4ECAFEN	primary	0	797b55bf-b7e6-488e-8878-81e17f176b86
BS_WP2D11SK	PT_EDWA0XTP	primary	0	307d8659-cbbe-44b2-bb71-d1a793e7f435
BS_CSY11X7E	PT_EGGY1XC0	primary	0	7e799771-6924-4da4-80ca-ea3b89725bdd
BS_X1R0N8QS	PT_EZS4SRH6	primary	0	3f77386f-ffa5-4512-9bb2-a889e81cd3d1
BS_K3Y06EKR	PT_F0N89D15	primary	0	871117ba-0ac3-4131-83fb-0e59146d04c2
BS_R1CV479M	PT_F3S9PB94	primary	0	559a5a0a-e31e-4be3-92e5-5ca4657a51f0
BS_E1VJCEWB	PT_FN4GEEFR	relapse	1	4973aa4a-1193-4a9c-83ac-7bd8234cbf10
BS_BX8AR74E	PT_FN4GEEFR	primary	2	c8df858b-631a-4322-88d8-9ebd5f6d2796
BS_JK5GTHVG	PT_G1QNGVCZ	primary	0	24989ecc-b9e1-4e26-ad89-c56eaba1ed65
BS_RQ5Z7KNW	PT_G3AVDN4E	primary	0	f4334977-f02f-4bf2-a801-1c481fc702a1
BS_0J5MCBZV	PT_GGCQAGPS	primary	0	cf6d7081-7e1e-4307-b500-54ed599c5a68
BS_70FKSKM9	PT_GH6HM5QF	primary	0	8b3f60e4-da77-4d04-a0f7-3ef5fd75ef7f
BS_CKX0R5FN	PT_GR8P8NY5	primary	2	f15c6abc-c420-49a9-a69b-cdc486860e1f
BS_P99S85CY	PT_GR8P8NY5	primary	2	eb8c28f8-1aea-4715-932f-a1a5b1588765
BS_9D39MFHT	PT_H6E09982	primary	0	68ae8c69-24da-4045-9e5b-1e93c40dce2a
BS_VKH9KYDB	PT_HEGTYPQJ	primary	0	f33ee90a-5411-4fbe-b3b5-c96e819d397b
BS_8YQGSMDK	PT_HM2GMT2H	primary	0	00d01c58-5205-4c5e-ba50-1e598511699e
BS_AG0BZN6F	PT_HT4HJXY6	primary	0	bc0d0ef8-7aa1-465b-b267-d0255763f76a
BS_ASXY97FK	PT_JEA0AEMZ	primary	0	ec187acb-f630-4f52-a340-37c41bb79153
BS_W3R2DQ86	PT_K94ZVZMX	primary	0	e39f8bee-80fe-487e-8eb8-436f69d8e41d
BS_PVYMDM18	PT_KN25EYMG	primary	0	2106cbd6-af1c-48e8-8282-86f1037528a2
BS_5BMNK8SY	PT_M0AP3Z15	primary	0	0984082c-8ea3-4d8c-a407-ef859bb1feb5
BS_RENPFFNK	PT_M0AP3Z15	primary	0	8621eb71-ef5b-4de7-855a-254a9970b121
BS_40FX713C	PT_MSBPMJ56	primary	0	1b8eb407-81a2-4362-8b97-db34957ea94c
BS_NFT9VHMJ	PT_N56EYD4Z	primary	0	33380917-9503-4623-b4d2-c63f17e35b36
BS_DGG7YE8R	PT_NCDHZ8H8	primary	0	4f751388-c593-494e-951c-4edbbb4b21e8
BS_FT95T4YP	PT_NDVJE438	primary	1	8c83da4f-1e87-40b1-849d-a0c69ab145d3
BS_PYVPKH11	PT_NTEKMKTX	primary	0	957db9c9-20b7-4fa5-bb2e-0d9f27c5fd89
BS_X7QJCVJB	PT_NV584F7Q	primary	0	808da4ad-416a-4117-b168-0c7eef12b24b
BS_QGX93WPF	PT_P4ZEFY19	primary	0	58ec77db-2512-445b-ae04-1706d0e6a899
BS_185Q218S	PT_PABK01H0	primary	0	16b812a9-3c0a-46bf-a7de-b96615c7aaed
BS_47X3VAM0	PT_PX4E85V1	primary	0	72d4a59d-2431-4027-9272-fec672346101
BS_XGMXJKFX	PT_Q90R6M3E	primary	0	f3d5e509-5f0d-4445-acec-a0a0f167d2f5
BS_Y5DA59M3	PT_QEP13FH4	primary	0	2b210320-2afa-4e16-b20a-6920a2827400
BS_A4KYP5H0	PT_QW5VW2PY	primary	1	afebfb8d-8065-4db3-976e-4cabdb96ef94
BS_PCMTT30B	PT_QYEF3JAT	primary	0	c26d5df2-217a-4ba5-a174-93c4137b96e8
BS_G4EX0H98	PT_R63RHJWX	primary	1	eaeb61ac-8a65-4770-b402-0639bb90cd2d
BS_N4B3WB8W	PT_RFB07MZS	primary	1	8fca16b2-fc48-46bf-b8e0-76b882aacdcb
BS_9CMJ3QF6	PT_RFGZ2JGP	primary	0	7596d816-58fb-4b42-be48-e44d206c2a6d
BS_KRYYDC2X	PT_RH59ET3M	primary	1	78bc167f-e42a-4b4c-b3d8-d41ceeb16c5d
BS_MEPW36WF	PT_RJ98S3KZ	primary	0	915aea0f-d0e5-48d0-813a-0138903b8abf
BS_39Q80NT3	PT_RQ21EBK9	primary	0	5b7d7f28-c15e-4e5f-9922-1a7faf275621
BS_1S2BHJ8K	PT_S4A0R1PM	primary	0	414b4d23-c394-4d8d-aa40-c0f39dd0eb7f
BS_WP9J88EB	PT_SZJ7WZZW	primary	0	58e1507c-7718-43c6-94e1-79e79dcb33e1
BS_T9T3R2J0	PT_T3REPTTC	primary	0	69a41bab-07b7-4299-ad51-0665b34b6222
BS_3J4T2YYW	PT_T93J9EGZ	primary	0	2ccee741-28aa-4f15-ba2d-51956548d114
BS_06GEF6DB	PT_TKWTTRQ7	primary	0	b33379e4-c385-490f-ab74-01a6d5abcd45
BS_2RX2NF1Q	PT_TKWTTRQ7	relapse	0	11261dbd-0041-4857-bcdb-8038dcb8cda1
BS_S34SCYW4	PT_TVK2KY36	primary	0	300c6b04-067a-4f61-9079-0b7a445a402e
BS_H1K33JVK	PT_V8714N9H	primary	0	43562001-0dd5-481d-8b97-d3049c45bad9
BS_V6HKXX1Z	PT_V9WP047R	primary	0	f6bd606c-2f58-4d91-8101-f6bc8eaa4686
BS_8BD8WD38	PT_VH6S71AC	primary	0	48c8fe0f-fb91-4f9d-88f4-02af607a0b24
BS_7M6F9GQD	PT_VJZN69T9	primary	0	a585832b-d039-4e60-9079-bb91b0814f5a
BS_ZV21J6YW	PT_VY45XTT7	primary	1	84603d2e-dcbf-4b5f-bbcb-01c2c2d037cc
BS_DVQYQSVW	PT_WWZ2Q14R	primary	0	3a1a0f8c-8d42-4da4-aa8c-b960dda5453f
BS_XNTQBZAJ	PT_X1XVE1XX	primary	0	e7d0bf7c-59dc-4d9c-a5de-04511e30af93
BS_2J4FG4HV	PT_XA98HG1C	primary	1	653c38dd-84ac-4c70-af9a-859236198e62
BS_W37QBA12	PT_XA98HG1C	primary	1	415c4bb3-81e0-4e04-8a92-fd9f13fe45ed
BS_5JC116NM	PT_XA98HG1C	relapse	1	dd599690-14b6-4232-b58a-ef6ccabf692e
BS_0J5GC803	PT_XX2VW3D9	primary	0	092297b2-021d-4145-96ce-ef2400e32f89
BS_10V9SAG8	PT_YFS3AWC0	primary	1	43441b48-71ed-49e5-9a8e-47e981da5308
BS_JSNJZERZ	PT_YV2S3ES7	primary	0	4b8f9e98-5f4b-4f15-8281-ed71c0587d81
BS_T5HPW4Z0	PT_ZG4J0EK0	primary	0	231f3471-d53d-4977-898f-4fdce95c27e2
BS_7F07M7JG	PT_ZGWYMRV8	primary	0	7516ba45-7d5a-4124-97c1-5a946ef8eb3e
ICGC_MB1	ICGC_MB1		1
ICGC_MB101	ICGC_MB101		1
ICGC_MB108	ICGC_MB108		0
ICGC_MB110	ICGC_MB110		2
ICGC_MB111	ICGC_MB111		0
ICGC_MB114	ICGC_MB114		0
ICGC_MB115	ICGC_MB115		0
ICGC_MB119	ICGC_MB119		0
ICGC_MB121	ICGC_MB121		0
ICGC_MB125	ICGC_MB125		0
ICGC_MB126	ICGC_MB126		0
ICGC_MB129	ICGC_MB129		0
ICGC_MB131	ICGC_MB131		1
ICGC_MB132	ICGC_MB132		0
ICGC_MB134	ICGC_MB134		0
ICGC_MB139	ICGC_MB139		0
ICGC_MB143	ICGC_MB143		0
ICGC_MB144	ICGC_MB144		0
ICGC_MB145	ICGC_MB145		4
ICGC_MB146	ICGC_MB146		0
ICGC_MB147	ICGC_MB147		0
ICGC_MB15	ICGC_MB15		0
ICGC_MB151	ICGC_MB151		0
ICGC_MB152	ICGC_MB152		0
ICGC_MB153	ICGC_MB153		0
ICGC_MB154	ICGC_MB154		0
ICGC_MB157	ICGC_MB157		0
ICGC_MB16	ICGC_MB16		0
ICGC_MB160	ICGC_MB160		0
ICGC_MB161	ICGC_MB161		0
ICGC_MB163	ICGC_MB163		0
ICGC_MB165	ICGC_MB165		1
ICGC_MB168	ICGC_MB168		1
ICGC_MB17	ICGC_MB17		1
ICGC_MB171	ICGC_MB171		0
ICGC_MB175	ICGC_MB175		0
ICGC_MB178	ICGC_MB178		0
ICGC_MB180	ICGC_MB180		0
ICGC_MB181	ICGC_MB181		0
ICGC_MB183	ICGC_MB183		1
ICGC_MB184	ICGC_MB184		1
ICGC_MB185	ICGC_MB185		0
ICGC_MB186	ICGC_MB186		0
ICGC_MB188	ICGC_MB188		0
ICGC_MB189	ICGC_MB189		0
ICGC_MB19	ICGC_MB19		0
ICGC_MB190	ICGC_MB190		0
ICGC_MB198	ICGC_MB198		0
ICGC_MB2	ICGC_MB2		1
ICGC_MB20	ICGC_MB20		0
ICGC_MB205	ICGC_MB205		0
ICGC_MB21	ICGC_MB21		1
ICGC_MB211	ICGC_MB211		0
ICGC_MB224	ICGC_MB224		0
ICGC_MB228	ICGC_MB228		0
ICGC_MB23	ICGC_MB23		0
ICGC_MB230	ICGC_MB230		0
ICGC_MB232	ICGC_MB232		0
ICGC_MB233	ICGC_MB233		0
ICGC_MB235	ICGC_MB235		1
ICGC_MB236	ICGC_MB236		0
ICGC_MB237	ICGC_MB237		0
ICGC_MB24	ICGC_MB24		0
ICGC_MB252	ICGC_MB252		0
ICGC_MB26	ICGC_MB26		0
ICGC_MB28	ICGC_MB28		0
ICGC_MB3	ICGC_MB3		0
ICGC_MB31	ICGC_MB31		0
ICGC_MB32	ICGC_MB32		0
ICGC_MB34	ICGC_MB34		5
ICGC_MB35	ICGC_MB35		0
ICGC_MB38	ICGC_MB38		0
ICGC_MB39	ICGC_MB39		0
ICGC_MB40	ICGC_MB40		0
ICGC_MB45	ICGC_MB45		0
ICGC_MB46	ICGC_MB46		0
ICGC_MB49	ICGC_MB49		0
ICGC_MB5	ICGC_MB5		0
ICGC_MB50	ICGC_MB50		0
ICGC_MB51	ICGC_MB51		0
ICGC_MB53	ICGC_MB53		0
ICGC_MB56	ICGC_MB56		0
ICGC_MB57	ICGC_MB57		0
ICGC_MB58	ICGC_MB58		0
ICGC_MB59	ICGC_MB59		0
ICGC_MB6	ICGC_MB6		0
ICGC_MB60	ICGC_MB60		0
ICGC_MB61	ICGC_MB61		0
ICGC_MB63	ICGC_MB63		0
ICGC_MB64	ICGC_MB64		0
ICGC_MB65	ICGC_MB65		0
ICGC_MB66	ICGC_MB66		0
ICGC_MB67	ICGC_MB67		0
ICGC_MB69	ICGC_MB69		0
ICGC_MB7	ICGC_MB7		0
ICGC_MB74	ICGC_MB74		0
ICGC_MB75	ICGC_MB75		0
ICGC_MB76	ICGC_MB76		0
ICGC_MB77	ICGC_MB77		0
ICGC_MB78	ICGC_MB78		0
ICGC_MB79	ICGC_MB79		0
ICGC_MB8	ICGC_MB8		0
ICGC_MB81	ICGC_MB81		1
ICGC_MB82	ICGC_MB82		0
ICGC_MB83	ICGC_MB83		0
ICGC_MB84	ICGC_MB84		0
ICGC_MB85	ICGC_MB85		0
ICGC_MB86	ICGC_MB86		0
ICGC_MB89	ICGC_MB89		1
ICGC_MB9	ICGC_MB9		1
ICGC_MB90	ICGC_MB90		0
ICGC_MB92	ICGC_MB92		0
ICGC_MB94	ICGC_MB94		1
ICGC_MB96	ICGC_MB96		0
ICGC_MB98	ICGC_MB98		0
MBRep_T27	MBRep_T27		1
MBRep_T36	MBRep_T36		0
MBRep_T40	MBRep_T40		0
MBRep_T41	MBRep_T41		0
MBRep_T54	MBRep_T54		0
MBRep_T67	MBRep_T67		0
MBRep_T70	MBRep_T70		0
MBRep_T71	MBRep_T71		0
MBRep_T72	MBRep_T72		0
MBRep_T79	MBRep_T79		1
MDT-AP-0009	MDT-AP-0009		0
MDT-AP-0074	MDT-AP-0074		0
MDT-AP-0118	MDT-AP-0118		0
MDT-AP-0207	MDT-AP-0207		0
MDT-AP-0209	MDT-AP-0209		0
MDT-AP-0220	MDT-AP-0220		0
MDT-AP-0222	MDT-AP-0222		0
MDT-AP-0223	MDT-AP-0223		1
MDT-AP-0432	MDT-AP-0432		0
MDT-AP-0435	MDT-AP-0435		1
MDT-AP-0437	MDT-AP-0437		1
MDT-AP-0530	MDT-AP-0530		0
MDT-AP-0580	MDT-AP-0580		0
MDT-AP-0704	MDT-AP-0704		0
MDT-AP-0705	MDT-AP-0705		0
MDT-AP-0706	MDT-AP-0706		0
MDT-AP-0707	MDT-AP-0707		2
MDT-AP-0749	MDT-AP-0749		2
MDT-AP-1137	MDT-AP-1137		0
MDT-AP-1165	MDT-AP-1165		2
MDT-AP-1166	MDT-AP-1166		0
MDT-AP-1167	MDT-AP-1167		0
MDT-AP-1168	MDT-AP-1168		0
MDT-AP-1200	MDT-AP-1200		0
MDT-AP-1202	MDT-AP-1202		0
MDT-AP-1206	MDT-AP-1206		0
MDT-AP-1207	MDT-AP-1207		0
MDT-AP-1208	MDT-AP-1208		1
MDT-AP-1209	MDT-AP-1209		1
MDT-AP-1210	MDT-AP-1210		0
MDT-AP-1211	MDT-AP-1211		0
MDT-AP-1216	MDT-AP-1216		0
MDT-AP-1217	MDT-AP-1217		0
MDT-AP-1218	MDT-AP-1218		2
MDT-AP-1298	MDT-AP-1298		0
MDT-AP-1299	MDT-AP-1299		0
MDT-AP-1323	MDT-AP-1323		0
MDT-AP-1348	MDT-AP-1348		1
MDT-AP-1362	MDT-AP-1362		0
MDT-AP-1364	MDT-AP-1364		0
MDT-AP-1365	MDT-AP-1365		0
MDT-AP-1366	MDT-AP-1366		0
MDT-AP-1367	MDT-AP-1367		0
MDT-AP-1368	MDT-AP-1368		0
MDT-AP-1369	MDT-AP-1369		0
MDT-AP-1398	MDT-AP-1398		0
MDT-AP-1402	MDT-AP-1402		0
MDT-AP-1403	MDT-AP-1403		0
MDT-AP-1405	MDT-AP-1405		0
MDT-AP-2001	MDT-AP-2001		1
MDT-AP-2004	MDT-AP-2004		0
MDT-AP-2006	MDT-AP-2006		0
MDT-AP-2073	MDT-AP-2073		0
MDT-AP-2075	MDT-AP-2075		0
MDT-AP-2077	MDT-AP-2077		0
MDT-AP-2110	MDT-AP-2110		0
MDT-AP-2111	MDT-AP-2111		0
MDT-AP-2112	MDT-AP-2112		0
MDT-AP-2115	MDT-AP-2115		0
MDT-AP-2116	MDT-AP-2116		0
MDT-AP-2123	MDT-AP-2123		0
MDT-AP-2130	MDT-AP-2130		0
MDT-AP-2131	MDT-AP-2131		0
MDT-AP-2148	MDT-AP-2148		0
MDT-AP-2149	MDT-AP-2149		0
MDT-AP-2151	MDT-AP-2151		0
MDT-AP-2169	MDT-AP-2169		0
MDT-AP-2171	MDT-AP-2171		0
MDT-AP-2173	MDT-AP-2173		0
MDT-AP-2174	MDT-AP-2174		1
MDT-AP-2177	MDT-AP-2177		0
MDT-AP-2178	MDT-AP-2178		0
MDT-AP-2180	MDT-AP-2180		0
MDT-AP-2181	MDT-AP-2181		0
MDT-AP-2182	MDT-AP-2182		1
MDT-AP-2183	MDT-AP-2183		0
MDT-AP-2184	MDT-AP-2184		0
MDT-AP-2185	MDT-AP-2185		0
MDT-AP-2254	MDT-AP-2254		0
MDT-AP-2304	MDT-AP-2304		0
MDT-AP-2307	MDT-AP-2307		0
MDT-AP-2405	MDT-AP-2405		0
MDT-AP-2407	MDT-AP-2407		0
MDT-AP-2452	MDT-AP-2452		0
MDT-AP-2510	MDT-AP-2510		1
MDT-AP-2514	MDT-AP-2514		0
MDT-AP-2532	MDT-AP-2532		0
MDT-AP-2559	MDT-AP-2559		1
MDT-AP-2562	MDT-AP-2562		0
MDT-AP-2631	MDT-AP-2631		0
MDT-AP-2673	MDT-AP-2673		0
MDT-AP-2712	MDT-AP-2712		0
MDT-AP-2719	MDT-AP-2719		0
MDT-AP-2738	MDT-AP-2738		5
MDT-AP-2745	MDT-AP-2745		0
MDT-AP-2774	MDT-AP-2774		0
MDT-AP-2814	MDT-AP-2814		0
MDT-AP-2832	MDT-AP-2832		0
MDT-AP-2849	MDT-AP-2849		0
MDT-AP-2859	MDT-AP-2859		0
MDT-AP-2878	MDT-AP-2878		1
MDT-AP-2963	MDT-AP-2963		0
MDT-AP-3017	MDT-AP-3017		1
MDT-AP-3019	MDT-AP-3019		0
MDT-AP-3020	MDT-AP-3020		0
MDT-AP-3021	MDT-AP-3021		0
MDT-AP-3156	MDT-AP-3156		0
MDT-AP-3399	MDT-AP-3399		0
MDT-AP-3401	MDT-AP-3401		0
MDT-AP-3402	MDT-AP-3402		0
MDT-AP-3417	MDT-AP-3417		0
MDT-AP-3431	MDT-AP-3431		1
case10	case10		0
case15	case15		0
case8b	case8b		0
case11	RCMB56	primary	2
RCMB56_relapse	RCMB56	relapse	2
case16	RCMB57		0
case17	RCMB58		0
case24	RCMB65		0
case25	RCMB66		0
SJMB001_D	SJ008001	primary	0
SJMB002_D	SJ008002	primary	0
SJMB003_D	SJ008003	primary	1
SJMB004_D	SJ008004	primary	1
SJMB006_D	SJ008006	primary	0
SJMB008_D	SJ008008	primary	1
SJMB009_D	SJ008009	primary	0
SJMB010_D	SJ008010	primary	0
SJMB011_D	SJ008011	primary	0
SJMB012_D	SJ008012	primary	0
SJMB013_D	SJ008013	primary	0
SJMB014_D	SJ008014	primary	0
SJMB015_D	SJ008015	primary	0
SJMB016_D	SJ008016	primary	0
SJMB017_D	SJ008017	primary	0
SJMB018_D	SJ008018	primary	0
SJMB019_D	SJ008019	primary	1
SJMB020_D	SJ008020	primary	0
SJMB022_D	SJ008022	primary	0
SJMB023_D	SJ008023	primary	0
SJMB024_D	SJ008024	primary	0
SJMB025_D	SJ008025	primary	0
SJMB026_D	SJ008026	primary	0
SJMB027_D	SJ008027	primary	1
SJMB028_D	SJ008028	primary	0
SJMB029_D	SJ008029	primary	0
SJMB030_D	SJ008030	primary	0
SJMB030020_D1	SJ030020	primary	4
SJMB030021_D1	SJ030021	primary	0
SJMB030055_D1	SJ030055	primary	0
SJMB030056_D1	SJ030056	primary	1
SJMB030087_D1	SJ030087	primary	0
SJMB030089_D1	SJ030089	primary	0
SJMB030092_D1	SJ030092	primary	0
SJMB030110_D1	SJ030110	primary	0
SJMB030114_D1	SJ030114	primary	0
SJMB030139_D1	SJ030139	primary	0
SJMB030181_D1	SJ030181	primary	1
SJMB030187_D1	SJ030187	primary	0
SJMB030239_D1	SJ030239	primary	0
SJMB030251_D1	SJ030251	primary	0
SJMB030296_D1	SJ030296	primary	1
SJMB030312_D1	SJ030312	primary	1
SJMB030315_D1	SJ030315	primary	0
SJMB030333_D1	SJ030333	primary	0
SJMB030352_D1	SJ030352	primary	0
SJMB030357_D1	SJ030357	primary	0
SJMB030364_D1	SJ030364	primary	0
SJMB030453_D1	SJ030453	primary	0
SJMB030498_D1	SJ030498	primary	0
SJMB030530_D1	SJ030530	primary	0
SJMB030557_D1	SJ030557	primary	0
SJMB030582_D1	SJ030582	primary	1
SJMB030608_D1	SJ030608	primary	0
SJMB030610_D1	SJ030610	primary	1
SJMB030620_D1	SJ030620	primary	0
SJMB030744_D1	SJ030744	primary	0
SJMB030748_D1	SJ030748	primary	0
SJMB030757_D1	SJ030757	primary	0
SJMB030785_D1	SJ030785	primary	0
SJMB030790_D1	SJ030790	primary	0
SJMB030910_D1	SJ030910	primary	0
SJMB030915_D2	SJ030915	primary	1
SJMB031_D	SJ008031	primary	0
SJMB031016_D1	SJ031016	primary	0
SJMB031041_D2	SJ031041	primary	0
SJMB031110_D1	SJ031110	primary	0
SJMB031227_D1	SJ031227	primary	0
SJMB032_D	SJ008032	primary	0
SJMB033_D	SJ008033	primary	0
SJMB034_D	SJ008034	primary	0
SJMB035_D	SJ008035	primary	0
SJMB036_D	SJ008036	primary	0
SJMB037_D	SJ008037	primary	0
SJMB038_D	SJ008038	primary	2
SJMB039_D	SJ008039	primary	0
SJMB040_D	SJ008040	primary	0
SJMB041_D	SJ008041	primary	0
SJMB067_D	SJ008067	primary	0

## Sheet: 3 Amplicon Classifications
Sample_ID	Patient_ID	ecDNA	Notes	genome	amplicon_number	amplicon_decomposition_class	ecDNA+	BFB+	ecDNA_amplicons
case10	case10	0		hg38	amplicon1	Linear amplification	None detected	None detected	0
case11	RCMB56	1	Confirmed by FISH	hg38	amplicon1	Cyclic	Positive	None detected	1
case11	RCMB56	1	Confirmed by FISH	hg38	amplicon3	Complex non-cyclic	None detected	None detected	0
case15	case15	0		hg38	amplicon1	Linear amplification	None detected	None detected	0
case17	RCMB58	0		hg38	amplicon1	Linear amplification	None detected	None detected	0
case8b	case8b	0		hg38	amplicon1	No amp/Invalid	None detected	None detected	0
RCMB56_relapse	RCMB56	0		hg38	amplicon1	Linear amplification	None detected	None detected	0
RCMB56_relapse	RCMB56	1	Confirmed by FISH	hg38	amplicon2	Cyclic	Positive	None detected	0
RCMB56_relapse	RCMB56	1	Confirmed by FISH	hg38	amplicon3	Complex non-cyclic	None detected	None detected	0
RCMB56_relapse	RCMB56	0		hg38	amplicon4	No amp/Invalid	None detected	None detected	0
RCMB56_relapse	RCMB56	0		hg38	amplicon5	No amp/Invalid	None detected	None detected	0
case8b	case8b	0		hg38	amplicon2	Linear amplification	None detected	None detected	0
BS_K07KNTFY	PT_00G007DM	1		hg38	amplicon1	Cyclic	Positive	None detected	1
BS_9G7ETYHR	PT_3VQEVNDD	0		hg38	amplicon1	No amp/Invalid	None detected	None detected	0
BS_6D37YSGS	PT_62VNQ8C4	0		hg38	amplicon1	No amp/Invalid	None detected	None detected	0
BS_HZHEF797	PT_7KBMN6C2	0		hg38	amplicon1	No amp/Invalid	None detected	None detected	0
BS_NMQTPVFW	PT_7QKGGMKV	0		hg38	amplicon1	Linear amplification	None detected	None detected	0
BS_NMQTPVFW	PT_7QKGGMKV	1		hg38	amplicon2	Cyclic	Positive	None detected	1
BS_5KFAEMQJ	PT_8RB3EKNP	0		hg38	amplicon1	Linear amplification	None detected	None detected	0
BS_5KFAEMQJ	PT_8RB3EKNP	1		hg38	amplicon2	Cyclic	Positive	None detected	1
BS_5KFAEMQJ	PT_8RB3EKNP	0		hg38	amplicon3	No amp/Invalid	None detected	None detected	0
BS_TNQKJZCP	PT_9DER14KH	0		hg38	amplicon1	No amp/Invalid	None detected	None detected	0
BS_TNQKJZCP	PT_9DER14KH	0		hg38	amplicon2	No amp/Invalid	None detected	None detected	0
BS_TNQKJZCP	PT_9DER14KH	1		hg38	amplicon3	Cyclic	Positive	None detected	1
BS_FVYBGMG1	PT_9DMMZ08D	0		hg38	amplicon10	No amp/Invalid	None detected	None detected	0
BS_FVYBGMG1	PT_9DMMZ08D	0		hg38	amplicon11	No amp/Invalid	None detected	None detected	0
BS_FVYBGMG1	PT_9DMMZ08D	0		hg38	amplicon12	Complex non-cyclic	None detected	None detected	0
BS_FVYBGMG1	PT_9DMMZ08D	0		hg38	amplicon1	No amp/Invalid	None detected	None detected	0
BS_FVYBGMG1	PT_9DMMZ08D	0		hg38	amplicon2	No amp/Invalid	None detected	None detected	0
BS_FVYBGMG1	PT_9DMMZ08D	0		hg38	amplicon3	No amp/Invalid	None detected	None detected	0
BS_FVYBGMG1	PT_9DMMZ08D	1		hg38	amplicon4	Cyclic	Positive	None detected	1
BS_FVYBGMG1	PT_9DMMZ08D	0		hg38	amplicon5	No amp/Invalid	None detected	None detected	0
BS_FVYBGMG1	PT_9DMMZ08D	0		hg38	amplicon6	Complex non-cyclic	None detected	None detected	0
BS_FVYBGMG1	PT_9DMMZ08D	0		hg38	amplicon7	Complex non-cyclic	None detected	None detected	0
BS_FVYBGMG1	PT_9DMMZ08D	0		hg38	amplicon8	No amp/Invalid	None detected	None detected	0
BS_FVYBGMG1	PT_9DMMZ08D	0		hg38	amplicon9	No amp/Invalid	None detected	None detected	0
BS_H174820R	PT_9DMMZ08D	0		hg38	amplicon10	No amp/Invalid	None detected	None detected	0
BS_H174820R	PT_9DMMZ08D	0		hg38	amplicon1	No amp/Invalid	None detected	None detected	0
BS_H174820R	PT_9DMMZ08D	0		hg38	amplicon2	Complex non-cyclic	None detected	None detected	0
BS_H174820R	PT_9DMMZ08D	0		hg38	amplicon3	Complex non-cyclic	None detected	None detected	0
BS_H174820R	PT_9DMMZ08D	0		hg38	amplicon4	Complex non-cyclic	None detected	None detected	0
BS_H174820R	PT_9DMMZ08D	0		hg38	amplicon5	Complex non-cyclic	None detected	None detected	0
BS_H174820R	PT_9DMMZ08D	0		hg38	amplicon6	Linear amplification	None detected	None detected	0
BS_H174820R	PT_9DMMZ08D	0		hg38	amplicon7	No amp/Invalid	None detected	None detected	0
BS_H174820R	PT_9DMMZ08D	0		hg38	amplicon8	No amp/Invalid	None detected	None detected	0
BS_H174820R	PT_9DMMZ08D	0		hg38	amplicon9	No amp/Invalid	None detected	None detected	0
BS_H2K7XX4X	PT_9HMVHQEH	0		hg38	amplicon1	No amp/Invalid	None detected	None detected	0
BS_1CZPVCXR	PT_9S6WMQ92	0		hg38	amplicon1	Complex non-cyclic	None detected	Positive	0
BS_WY5KYSHJ	PT_9S6WMQ92	0		hg38	amplicon1	Complex non-cyclic	None detected	None detected	0
BS_ZR75EKKX	PT_9S6WMQ92	0		hg38	amplicon1	Complex non-cyclic	None detected	None detected	0
BS_ZR75EKKX	PT_9S6WMQ92	0		hg38	amplicon2	Complex non-cyclic	None detected	None detected	0
BS_ZR75EKKX	PT_9S6WMQ92	0		hg38	amplicon3	No amp/Invalid	None detected	None detected	0
BS_ZR75EKKX	PT_9S6WMQ92	0		hg38	amplicon4	No amp/Invalid	None detected	None detected	0
BS_ZVM1B6BF	PT_9S6WMQ92	0		hg38	amplicon1	No amp/Invalid	None detected	None detected	0
BS_ZVM1B6BF	PT_9S6WMQ92	0		hg38	amplicon2	No amp/Invalid	None detected	None detected	0
BS_ZVM1B6BF	PT_9S6WMQ92	0		hg38	amplicon3	Complex non-cyclic	None detected	None detected	0
BS_F8KR1QWE	PT_9YMRNZHH	0		hg38	amplicon1	Linear amplification	None detected	None detected	0
BS_F8KR1QWE	PT_9YMRNZHH	1		hg38	amplicon2	Cyclic	Positive	None detected	1
BS_YYAPSA5P	PT_AW8WV14Y	0		hg38	amplicon1	No amp/Invalid	None detected	None detected	0
BS_YYAPSA5P	PT_AW8WV14Y	0		hg38	amplicon2	No amp/Invalid	None detected	None detected	0
BS_YH60H2FS	PT_B7QRTN72	0		hg38	amplicon1	Linear amplification	None detected	None detected	0
BS_20X874J5	PT_BPKVVWVB	0		hg38	amplicon1	Complex non-cyclic	None detected	None detected	0
BS_9YPJANGX	PT_CWA1405H	0		hg38	amplicon1	No amp/Invalid	None detected	None detected	0
BS_3CG2N4PD	PT_CXT81GRM	1		hg38	amplicon1	Cyclic	Positive	None detected	1
BS_P3P96WCD	PT_D7KMPYTZ	0		hg38	amplicon1	No amp/Invalid	None detected	None detected	0
BS_CSY11X7E	PT_EGGY1XC0	0		hg38	amplicon1	No amp/Invalid	None detected	None detected	0
BS_BX8AR74E	PT_FN4GEEFR	1	Cyclic CN 8	hg38	amplicon1	Complex non-cyclic	None detected	None detected	0
BS_BX8AR74E	PT_FN4GEEFR	1		hg38	amplicon2	Cyclic	Positive	None detected	1
BS_E1VJCEWB	PT_FN4GEEFR	1		hg38	amplicon1	Cyclic	Positive	None detected	1
BS_CKX0R5FN	PT_GR8P8NY5	1		hg38	amplicon1	Cyclic	Positive	None detected	1
BS_CKX0R5FN	PT_GR8P8NY5	1		hg38	amplicon2	Cyclic	Positive	None detected	1
BS_CKX0R5FN	PT_GR8P8NY5	0		hg38	amplicon3	No amp/Invalid	None detected	None detected	0
BS_P99S85CY	PT_GR8P8NY5	1		hg38	amplicon1	Cyclic	Positive	None detected	1
BS_P99S85CY	PT_GR8P8NY5	1		hg38	amplicon2	Cyclic	Positive	None detected	1
BS_5BMNK8SY	PT_M0AP3Z15	0		hg38	amplicon1	Linear amplification	None detected	None detected	0
BS_RENPFFNK	PT_M0AP3Z15	0		hg38	amplicon1	Linear amplification	None detected	None detected	0
BS_FT95T4YP	PT_NDVJE438	1		hg38	amplicon1	Cyclic	Positive	None detected	1
BS_PYVPKH11	PT_NTEKMKTX	0		hg38	amplicon1	Linear amplification	None detected	None detected	0
BS_PYVPKH11	PT_NTEKMKTX	0		hg38	amplicon2	No amp/Invalid	None detected	None detected	0
BS_47X3VAM0	PT_PX4E85V1	0		hg38	amplicon1	Complex non-cyclic	None detected	None detected	0
BS_47X3VAM0	PT_PX4E85V1	0		hg38	amplicon2	No amp/Invalid	None detected	None detected	0
BS_A4KYP5H0	PT_QW5VW2PY	1		hg38	amplicon1	Cyclic	Positive	None detected	1
BS_G4EX0H98	PT_R63RHJWX	1		hg38	amplicon1	Cyclic	Positive	None detected	1
BS_G4EX0H98	PT_R63RHJWX	0		hg38	amplicon2	Linear amplification	None detected	None detected	0
BS_N4B3WB8W	PT_RFB07MZS	1		hg38	amplicon1	Cyclic	Positive	None detected	1
BS_N4B3WB8W	PT_RFB07MZS	0		hg38	amplicon2	No amp/Invalid	None detected	None detected	0
BS_9CMJ3QF6	PT_RFGZ2JGP	0		hg38	amplicon1	No amp/Invalid	None detected	None detected	0
BS_KRYYDC2X	PT_RH59ET3M	0		hg38	amplicon1	Linear amplification	None detected	None detected	0
BS_KRYYDC2X	PT_RH59ET3M	1		hg38	amplicon2	Cyclic	Positive	None detected	1
BS_KRYYDC2X	PT_RH59ET3M	0		hg38	amplicon3	No amp/Invalid	None detected	None detected	0
BS_MEPW36WF	PT_RJ98S3KZ	0		hg38	amplicon1	No amp/Invalid	None detected	None detected	0
BS_39Q80NT3	PT_RQ21EBK9	0		hg38	amplicon1	No amp/Invalid	None detected	None detected	0
BS_WP9J88EB	PT_SZJ7WZZW	0		hg38	amplicon1	Linear amplification	None detected	None detected	0
BS_T9T3R2J0	PT_T3REPTTC	0		hg38	amplicon1	No amp/Invalid	None detected	None detected	0
BS_3J4T2YYW	PT_T93J9EGZ	0		hg38	amplicon1	No amp/Invalid	None detected	None detected	0
BS_3J4T2YYW	PT_T93J9EGZ	0	evidence insufficient	hg38	amplicon2	Cyclic	Positive	None detected	1
BS_3J4T2YYW	PT_T93J9EGZ	0		hg38	amplicon3	No amp/Invalid	None detected	None detected	0
BS_S34SCYW4	PT_TVK2KY36	0		hg38	amplicon1	No amp/Invalid	None detected	None detected	0
BS_V6HKXX1Z	PT_V9WP047R	0		hg38	amplicon1	No amp/Invalid	None detected	None detected	0
BS_V6HKXX1Z	PT_V9WP047R	0		hg38	amplicon2	No amp/Invalid	None detected	None detected	0
BS_ZV21J6YW	PT_VY45XTT7	1		hg38	amplicon1	Cyclic	Positive	None detected	1
BS_2J4FG4HV	PT_XA98HG1C	1		hg38	amplicon1	Cyclic	Positive	None detected	1
BS_5JC116NM	PT_XA98HG1C	1		hg38	amplicon1	Cyclic	Positive	None detected	1
BS_W37QBA12	PT_XA98HG1C	1		hg38	amplicon1	Cyclic	Positive	None detected	1
BS_W37QBA12	PT_XA98HG1C	0		hg38	amplicon2	No amp/Invalid	None detected	None detected	0
BS_0J5GC803	PT_XX2VW3D9	0		hg38	amplicon1	No amp/Invalid	None detected	None detected	0
BS_10V9SAG8	PT_YFS3AWC0	1		hg38	amplicon1	Cyclic	Positive	None detected	1
BS_JSNJZERZ	PT_YV2S3ES7	0		hg38	amplicon1	No amp/Invalid	None detected	None detected	0
BS_T5HPW4Z0	PT_ZG4J0EK0	0		hg38	amplicon1	No amp/Invalid	None detected	None detected	0
BS_7F07M7JG	PT_ZGWYMRV8	0		hg38	amplicon1	No amp/Invalid	None detected	None detected	0
SJMB003_D	SJ008003	0		hg38	amplicon10	No amp/Invalid	None detected	None detected	0
SJMB003_D	SJ008003	1		hg38	amplicon11	Cyclic	Positive	None detected	1
SJMB003_D	SJ008003	0		hg38	amplicon12	No amp/Invalid	None detected	None detected	0
SJMB003_D	SJ008003	0		hg38	amplicon1	No amp/Invalid	None detected	None detected	0
SJMB003_D	SJ008003	0		hg38	amplicon2	No amp/Invalid	None detected	None detected	0
SJMB003_D	SJ008003	0		hg38	amplicon3	No amp/Invalid	None detected	None detected	0
SJMB003_D	SJ008003	0		hg38	amplicon4	No amp/Invalid	None detected	None detected	0
SJMB003_D	SJ008003	0		hg38	amplicon5	No amp/Invalid	None detected	None detected	0
SJMB003_D	SJ008003	0		hg38	amplicon6	No amp/Invalid	None detected	None detected	0
SJMB003_D	SJ008003	0		hg38	amplicon7	No amp/Invalid	None detected	None detected	0
SJMB003_D	SJ008003	0		hg38	amplicon8	Linear amplification	None detected	None detected	0
SJMB003_D	SJ008003	0		hg38	amplicon9	No amp/Invalid	None detected	None detected	0
SJMB004_D	SJ008004	0		hg38	amplicon1	Complex non-cyclic	None detected	None detected	0
SJMB004_D	SJ008004	1		hg38	amplicon2	Cyclic	Positive	None detected	1
SJMB004_D	SJ008004	0		hg38	amplicon3	Linear amplification	None detected	None detected	0
SJMB008_D	SJ008008	1		hg38	amplicon1	Cyclic	Positive	None detected	1
SJMB010_D	SJ008010	0		hg38	amplicon1	Linear amplification	None detected	None detected	0
SJMB010_D	SJ008010	0		hg38	amplicon2	No amp/Invalid	None detected	None detected	0
SJMB011_D	SJ008011	0		hg38	amplicon1	No amp/Invalid	None detected	None detected	0
SJMB017_D	SJ008017	0		hg38	amplicon1	Linear amplification	None detected	None detected	0
SJMB019_D	SJ008019	1		hg38	amplicon1	Cyclic	Positive	None detected	1
SJMB024_D	SJ008024	0		hg38	amplicon1	Complex non-cyclic	None detected	None detected	0
SJMB027_D	SJ008027	1		hg38	amplicon1	Cyclic	Positive	None detected	1
SJMB028_D	SJ008028	0		hg38	amplicon1	No amp/Invalid	None detected	None detected	0
SJMB030020_D1	SJ030020	1		hg38	amplicon1	Cyclic	Positive	None detected	1
SJMB030020_D1	SJ030020	1		hg38	amplicon2	Cyclic	Positive	None detected	1
SJMB030020_D1	SJ030020	1		hg38	amplicon3	Cyclic	Positive	None detected	1
SJMB030020_D1	SJ030020	1		hg38	amplicon4	Cyclic	Positive	None detected	1
SJMB030020_D1	SJ030020	0		hg38	amplicon5	Linear amplification	None detected	None detected	0
SJMB030056_D1	SJ030056	0		hg38	amplicon1	Linear amplification	None detected	None detected	0
SJMB030056_D1	SJ030056	1		hg38	amplicon2	Cyclic	Positive	None detected	1
SJMB030110_D1	SJ030110	0		hg38	amplicon1	No amp/Invalid	None detected	None detected	0
SJMB030110_D1	SJ030110	0		hg38	amplicon2	No amp/Invalid	None detected	None detected	0
SJMB030181_D1	SJ030181	1		hg38	amplicon1	Cyclic	Positive	None detected	1
SJMB030181_D1	SJ030181	0		hg38	amplicon2	No amp/Invalid	None detected	None detected	0
SJMB030187_D1	SJ030187	0		hg38	amplicon1	Linear amplification	None detected	None detected	0
SJMB030251_D1	SJ030251	0		hg38	amplicon1	Linear amplification	None detected	None detected	0
SJMB030296_D1	SJ030296	1		hg38	amplicon1	Cyclic	Positive	None detected	1
SJMB030312_D1	SJ030312	1		hg38	amplicon1	Cyclic	Positive	None detected	1
SJMB030312_D1	SJ030312	0		hg38	amplicon2	Linear amplification	None detected	None detected	0
SJMB030333_D1	SJ030333	0		hg38	amplicon1	No amp/Invalid	None detected	None detected	0
SJMB030352_D1	SJ030352	0		hg38	amplicon1	No amp/Invalid	None detected	None detected	0
SJMB030453_D1	SJ030453	0		hg38	amplicon1	No amp/Invalid	None detected	None detected	0
SJMB030582_D1	SJ030582	1		hg38	amplicon1	Cyclic	Positive	None detected	1
SJMB030582_D1	SJ030582	0		hg38	amplicon2	No amp/Invalid	None detected	None detected	0
SJMB030610_D1	SJ030610	0		hg38	amplicon10	Linear amplification	None detected	None detected	0
SJMB030610_D1	SJ030610	0		hg38	amplicon1	Linear amplification	None detected	None detected	0
SJMB030610_D1	SJ030610	0		hg38	amplicon2	Linear amplification	None detected	None detected	0
SJMB030610_D1	SJ030610	0		hg38	amplicon3	Linear amplification	None detected	None detected	0
SJMB030610_D1	SJ030610	0		hg38	amplicon4	Linear amplification	None detected	None detected	0
SJMB030610_D1	SJ030610	0		hg38	amplicon5	Linear amplification	None detected	None detected	0
SJMB030610_D1	SJ030610	0		hg38	amplicon6	No amp/Invalid	None detected	None detected	0
SJMB030610_D1	SJ030610	0		hg38	amplicon7	Linear amplification	None detected	None detected	0
SJMB030610_D1	SJ030610	1		hg38	amplicon8	Cyclic	Positive	None detected	1
SJMB030610_D1	SJ030610	0		hg38	amplicon9	Linear amplification	None detected	None detected	0
SJMB030757_D1	SJ030757	0		hg38	amplicon1	Complex non-cyclic	None detected	None detected	0
SJMB030910_D1	SJ030910	0		hg38	amplicon1	No amp/Invalid	None detected	None detected	0
SJMB030910_D1	SJ030910	0		hg38	amplicon2	No amp/Invalid	None detected	None detected	0
SJMB030910_D2	SJ030910	0		hg38	amplicon10	Linear amplification	None detected	None detected	0
SJMB030910_D2	SJ030910	0		hg38	amplicon11	Linear amplification	None detected	None detected	0
SJMB030910_D2	SJ030910	0		hg38	amplicon12	Complex non-cyclic	None detected	None detected	0
SJMB030910_D2	SJ030910	0		hg38	amplicon1	Linear amplification	None detected	None detected	0
SJMB030910_D2	SJ030910	0		hg38	amplicon2	Linear amplification	None detected	None detected	0
SJMB030910_D2	SJ030910	0		hg38	amplicon3	Complex non-cyclic	None detected	None detected	0
SJMB030910_D2	SJ030910	0		hg38	amplicon4	Linear amplification	None detected	None detected	0
SJMB030910_D2	SJ030910	0		hg38	amplicon5	Linear amplification	None detected	None detected	0
SJMB030910_D2	SJ030910	0		hg38	amplicon6	Complex non-cyclic	None detected	None detected	0
SJMB030910_D2	SJ030910	0		hg38	amplicon7	Linear amplification	None detected	None detected	0
SJMB030910_D2	SJ030910	0		hg38	amplicon8	Linear amplification	None detected	None detected	0
SJMB030910_D2	SJ030910	1		hg38	amplicon9	Cyclic	Positive	None detected	1
SJMB030915_D2	SJ030915	1		hg38	amplicon1	Cyclic	Positive	None detected	1
SJMB031_D	SJ008031	0		hg38	amplicon1	No amp/Invalid	None detected	None detected	0
SJMB031_D	SJ008031	0		hg38	amplicon2	No amp/Invalid	None detected	None detected	0
SJMB035_D	SJ008035	0		hg38	amplicon1	No amp/Invalid	None detected	None detected	0
SJMB037_D	SJ008037	0		hg38	amplicon1	No amp/Invalid	None detected	None detected	0
SJMB038_D	SJ008038	2		hg38	amplicon1	Cyclic	Positive	None detected	2
SJMB038_D	SJ008038	0		hg38	amplicon2	Linear amplification	None detected	None detected	0
SJMB041_D	SJ008041	0		hg38	amplicon1	No amp/Invalid	None detected	None detected	0
SJMB041_D	SJ008041	0		hg38	amplicon2	No amp/Invalid	None detected	None detected	0
SJMB041_D	SJ008041	0		hg38	amplicon3	No amp/Invalid	None detected	None detected	0
SJMB041_D	SJ008041	0		hg38	amplicon4	No amp/Invalid	None detected	None detected	0
SJMB041_D	SJ008041	0		hg38	amplicon5	No amp/Invalid	None detected	None detected	0
SJMB067_D	SJ008067	0		hg38	amplicon1	Cyclic	None detected	Positive	0
SJMB067_D	SJ008067	0		hg38	amplicon2	No amp/Invalid	None detected	None detected	0
ICGC_MB101	ICGC_MB101	1		hg19	amplicon1	Cyclic	Positive	None detected	1
ICGC_MB101	ICGC_MB101	0		hg19	amplicon2	No amp/Invalid	None detected	None detected	0
ICGC_MB108	ICGC_MB108	0		hg19	amplicon1	No amp/Invalid	None detected	None detected	0
ICGC_MB108	ICGC_MB108	0		hg19	amplicon2	Linear amplification	None detected	None detected	0
ICGC_MB110	ICGC_MB110	2		hg19	amplicon1	Cyclic	Positive	None detected	2
ICGC_MB110	ICGC_MB110	0		hg19	amplicon2	Linear amplification	None detected	None detected	0
ICGC_MB111	ICGC_MB111	0		hg19	amplicon1	Linear amplification	None detected	None detected	0
ICGC_MB114	ICGC_MB114	0		hg19	amplicon1	Linear amplification	None detected	None detected	0
ICGC_MB115	ICGC_MB115	0		hg19	amplicon1	Linear amplification	None detected	None detected	0
ICGC_MB119	ICGC_MB119	0		hg19	amplicon1	Linear amplification	None detected	None detected	0
ICGC_MB119	ICGC_MB119	0		hg19	amplicon2	No amp/Invalid	None detected	None detected	0
ICGC_MB121	ICGC_MB121	0		hg19	amplicon1	No amp/Invalid	None detected	None detected	0
ICGC_MB121	ICGC_MB121	0		hg19	amplicon2	No amp/Invalid	None detected	None detected	0
ICGC_MB121	ICGC_MB121	0		hg19	amplicon3	No amp/Invalid	None detected	None detected	0
ICGC_MB121	ICGC_MB121	0		hg19	amplicon4	Linear amplification	None detected	None detected	0
ICGC_MB121	ICGC_MB121	0		hg19	amplicon5	No amp/Invalid	None detected	None detected	0
ICGC_MB125	ICGC_MB125	0		hg19	amplicon1	Complex non-cyclic	None detected	None detected	0
ICGC_MB125	ICGC_MB125	0		hg19	amplicon2	Linear amplification	None detected	None detected	0
ICGC_MB125	ICGC_MB125	0		hg19	amplicon3	No amp/Invalid	None detected	None detected	0
ICGC_MB125	ICGC_MB125	0		hg19	amplicon4	No amp/Invalid	None detected	None detected	0
ICGC_MB125	ICGC_MB125	0		hg19	amplicon5	No amp/Invalid	None detected	None detected	0
ICGC_MB125	ICGC_MB125	0		hg19	amplicon6	No amp/Invalid	None detected	None detected	0
ICGC_MB126	ICGC_MB126	0		hg19	amplicon1	No amp/Invalid	None detected	None detected	0
ICGC_MB126	ICGC_MB126	0		hg19	amplicon2	No amp/Invalid	None detected	None detected	0
ICGC_MB126	ICGC_MB126	0		hg19	amplicon3	No amp/Invalid	None detected	None detected	0
ICGC_MB126	ICGC_MB126	0		hg19	amplicon4	No amp/Invalid	None detected	None detected	0
ICGC_MB126	ICGC_MB126	0		hg19	amplicon5	No amp/Invalid	None detected	None detected	0
ICGC_MB129	ICGC_MB129	0		hg19	amplicon1	No amp/Invalid	None detected	None detected	0
ICGC_MB129	ICGC_MB129	0		hg19	amplicon2	Linear amplification	None detected	None detected	0
ICGC_MB131	ICGC_MB131	1		hg19	amplicon1	Cyclic	Positive	None detected	1
ICGC_MB131	ICGC_MB131	0		hg19	amplicon2	No amp/Invalid	None detected	None detected	0
ICGC_MB143	ICGC_MB143	0		hg19	amplicon1	Linear amplification	None detected	None detected	0
ICGC_MB143	ICGC_MB143	0		hg19	amplicon2	No amp/Invalid	None detected	None detected	0
ICGC_MB144	ICGC_MB144	0		hg19	amplicon1	Linear amplification	None detected	None detected	0
ICGC_MB145	ICGC_MB145	0		hg19	amplicon1	Linear amplification	None detected	None detected	0
ICGC_MB145	ICGC_MB145	0		hg19	amplicon2	Linear amplification	None detected	None detected	0
ICGC_MB145	ICGC_MB145	0		hg19	amplicon3	Linear amplification	None detected	None detected	0
ICGC_MB145	ICGC_MB145	1		hg19	amplicon4	Cyclic	Positive	None detected	1
ICGC_MB145	ICGC_MB145	3		hg19	amplicon5	Cyclic	Positive	None detected	3
ICGC_MB145	ICGC_MB145	0		hg19	amplicon6	Linear amplification	None detected	None detected	0
ICGC_MB145	ICGC_MB145	0		hg19	amplicon7	Complex non-cyclic	None detected	None detected	0
ICGC_MB147	ICGC_MB147	0		hg19	amplicon1	Complex non-cyclic	None detected	Positive	0
ICGC_MB151	ICGC_MB151	0		hg19	amplicon1	No amp/Invalid	None detected	None detected	0
ICGC_MB151	ICGC_MB151	0		hg19	amplicon2	Linear amplification	None detected	None detected	0
ICGC_MB151	ICGC_MB151	0		hg19	amplicon3	Complex non-cyclic	None detected	None detected	0
ICGC_MB151	ICGC_MB151	0		hg19	amplicon4	Complex non-cyclic	None detected	None detected	0
ICGC_MB152	ICGC_MB152	0		hg19	amplicon1	No amp/Invalid	None detected	None detected	0
ICGC_MB153	ICGC_MB153	0		hg19	amplicon1	No amp/Invalid	None detected	None detected	0
ICGC_MB15	ICGC_MB15	0		hg19	amplicon1	No amp/Invalid	None detected	None detected	0
ICGC_MB160	ICGC_MB160	0		hg19	amplicon1	Complex non-cyclic	None detected	None detected	0
ICGC_MB160	ICGC_MB160	0		hg19	amplicon2	Linear amplification	None detected	None detected	0
ICGC_MB160	ICGC_MB160	0		hg19	amplicon3	Linear amplification	None detected	None detected	0
ICGC_MB161	ICGC_MB161	0		hg19	amplicon1	Linear amplification	None detected	None detected	0
ICGC_MB161	ICGC_MB161	0		hg19	amplicon2	Linear amplification	None detected	None detected	0
ICGC_MB163	ICGC_MB163	0		hg19	amplicon1	Linear amplification	None detected	None detected	0
ICGC_MB165	ICGC_MB165	0		hg19	amplicon1	Complex non-cyclic	None detected	None detected	0
ICGC_MB165	ICGC_MB165	1		hg19	amplicon2	Cyclic	Positive	None detected	1
ICGC_MB168	ICGC_MB168	1		hg19	amplicon1	Cyclic	Positive	None detected	1
ICGC_MB168	ICGC_MB168	0		hg19	amplicon2	Linear amplification	None detected	None detected	0
ICGC_MB16	ICGC_MB16	0		hg19	amplicon1	Linear amplification	None detected	None detected	0
ICGC_MB16	ICGC_MB16	0		hg19	amplicon2	Complex non-cyclic	None detected	None detected	0
ICGC_MB16	ICGC_MB16	0		hg19	amplicon3	Linear amplification	None detected	None detected	0
ICGC_MB171	ICGC_MB171	0		hg19	amplicon1	Linear amplification	None detected	None detected	0
ICGC_MB171	ICGC_MB171	0		hg19	amplicon2	Linear amplification	None detected	None detected	0
ICGC_MB171	ICGC_MB171	0		hg19	amplicon3	No amp/Invalid	None detected	None detected	0
ICGC_MB175	ICGC_MB175	0		hg19	amplicon1	Linear amplification	None detected	None detected	0
ICGC_MB17	ICGC_MB17	1		hg19	amplicon1	Cyclic	Positive	None detected	1
ICGC_MB17	ICGC_MB17	0		hg19	amplicon2	No amp/Invalid	None detected	None detected	0
ICGC_MB180	ICGC_MB180	0		hg19	amplicon1	No amp/Invalid	None detected	None detected	0
ICGC_MB181	ICGC_MB181	0		hg19	amplicon1	Linear amplification	None detected	None detected	0
ICGC_MB183	ICGC_MB183	1		hg19	amplicon1	Cyclic	Positive	None detected	1
ICGC_MB183	ICGC_MB183	0		hg19	amplicon2	Linear amplification	None detected	None detected	0
ICGC_MB184	ICGC_MB184	0		hg19	amplicon1	Complex non-cyclic	None detected	None detected	0
ICGC_MB184	ICGC_MB184	0		hg19	amplicon2	No amp/Invalid	None detected	None detected	0
ICGC_MB184	ICGC_MB184	1		hg19	amplicon3	Cyclic	Positive	None detected	1
ICGC_MB185	ICGC_MB185	0		hg19	amplicon1	Complex non-cyclic	None detected	None detected	0
ICGC_MB186	ICGC_MB186	0		hg19	amplicon1	Complex non-cyclic	None detected	None detected	0
ICGC_MB186	ICGC_MB186	0		hg19	amplicon2	No amp/Invalid	None detected	None detected	0
ICGC_MB189	ICGC_MB189	0		hg19	amplicon1	Complex non-cyclic	None detected	None detected	0
ICGC_MB190	ICGC_MB190	0		hg19	amplicon1	Complex non-cyclic	None detected	None detected	0
ICGC_MB190	ICGC_MB190	0		hg19	amplicon2	Cyclic	None detected	Positive	0
ICGC_MB190	ICGC_MB190	0		hg19	amplicon3	Linear amplification	None detected	None detected	0
ICGC_MB190	ICGC_MB190	0		hg19	amplicon4	Linear amplification	None detected	None detected	0
ICGC_MB198	ICGC_MB198	0		hg19	amplicon1	Complex non-cyclic	None detected	None detected	0
ICGC_MB198	ICGC_MB198	0		hg19	amplicon2	Linear amplification	None detected	None detected	0
ICGC_MB198	ICGC_MB198	0		hg19	amplicon3	Linear amplification	None detected	None detected	0
ICGC_MB198	ICGC_MB198	0		hg19	amplicon4	Complex non-cyclic	None detected	None detected	0
ICGC_MB19	ICGC_MB19	0		hg19	amplicon1	Linear amplification	None detected	None detected	0
ICGC_MB19	ICGC_MB19	0		hg19	amplicon2	Linear amplification	None detected	None detected	0
ICGC_MB19	ICGC_MB19	0		hg19	amplicon3	No amp/Invalid	None detected	None detected	0
ICGC_MB1	ICGC_MB1	1		hg19	amplicon1	Cyclic	Positive	None detected	1
ICGC_MB1	ICGC_MB1	0		hg19	amplicon2	Linear amplification	None detected	None detected	0
ICGC_MB205	ICGC_MB205	0		hg19	amplicon1	Linear amplification	None detected	None detected	0
ICGC_MB211	ICGC_MB211	0		hg19	amplicon1	Complex non-cyclic	None detected	None detected	0
ICGC_MB21	ICGC_MB21	1		hg19	amplicon1	Cyclic	Positive	None detected	1
ICGC_MB21	ICGC_MB21	0		hg19	amplicon2	No amp/Invalid	None detected	None detected	0
ICGC_MB21	ICGC_MB21	0		hg19	amplicon3	Cyclic	None detected	Positive	0
ICGC_MB21	ICGC_MB21	0		hg19	amplicon4	No amp/Invalid	None detected	None detected	0
ICGC_MB224	ICGC_MB224	0		hg19	amplicon1	Linear amplification	None detected	None detected	0
ICGC_MB224	ICGC_MB224	0		hg19	amplicon2	Linear amplification	None detected	None detected	0
ICGC_MB228	ICGC_MB228	0		hg19	amplicon1	Linear amplification	None detected	None detected	0
ICGC_MB230	ICGC_MB230	0		hg19	amplicon1	No amp/Invalid	None detected	None detected	0
ICGC_MB230	ICGC_MB230	0		hg19	amplicon2	Linear amplification	None detected	None detected	0
ICGC_MB232	ICGC_MB232	0		hg19	amplicon1	Complex non-cyclic	None detected	None detected	0
ICGC_MB235	ICGC_MB235	1		hg19	amplicon1	Cyclic	Positive	None detected	1
ICGC_MB235	ICGC_MB235	0		hg19	amplicon2	Complex non-cyclic	None detected	None detected	0
ICGC_MB235	ICGC_MB235	0		hg19	amplicon3	No amp/Invalid	None detected	None detected	0
ICGC_MB236	ICGC_MB236	0		hg19	amplicon1	Linear amplification	None detected	None detected	0
ICGC_MB23	ICGC_MB23	0		hg19	amplicon1	No amp/Invalid	None detected	None detected	0
ICGC_MB24	ICGC_MB24	0		hg19	amplicon1	Complex non-cyclic	None detected	None detected	0
ICGC_MB24	ICGC_MB24	0		hg19	amplicon2	No amp/Invalid	None detected	None detected	0
ICGC_MB252	ICGC_MB252	0		hg19	amplicon1	No amp/Invalid	None detected	None detected	0
ICGC_MB252	ICGC_MB252	0		hg19	amplicon2	Complex non-cyclic	None detected	None detected	0
ICGC_MB26	ICGC_MB26	0		hg19	amplicon1	Linear amplification	None detected	None detected	0
ICGC_MB26	ICGC_MB26	0		hg19	amplicon2	Linear amplification	None detected	None detected	0
ICGC_MB28	ICGC_MB28	0		hg19	amplicon1	Linear amplification	None detected	None detected	0
ICGC_MB2	ICGC_MB2	1		hg19	amplicon1	Cyclic	Positive	None detected	1
ICGC_MB31	ICGC_MB31	0		hg19	amplicon1	No amp/Invalid	None detected	None detected	0
ICGC_MB31	ICGC_MB31	0		hg19	amplicon2	No amp/Invalid	None detected	None detected	0
ICGC_MB31	ICGC_MB31	0		hg19	amplicon3	No amp/Invalid	None detected	None detected	0
ICGC_MB31	ICGC_MB31	0		hg19	amplicon4	No amp/Invalid	None detected	None detected	0
ICGC_MB31	ICGC_MB31	0		hg19	amplicon5	No amp/Invalid	None detected	None detected	0
ICGC_MB31	ICGC_MB31	0		hg19	amplicon6	No amp/Invalid	None detected	None detected	0
ICGC_MB32	ICGC_MB32	0		hg19	amplicon1	Linear amplification	None detected	None detected	0
ICGC_MB32	ICGC_MB32	0		hg19	amplicon2	Complex non-cyclic	None detected	None detected	0
ICGC_MB32	ICGC_MB32	0		hg19	amplicon3	No amp/Invalid	None detected	None detected	0
ICGC_MB32	ICGC_MB32	0		hg19	amplicon4	No amp/Invalid	None detected	None detected	0
ICGC_MB34	ICGC_MB34	0		hg19	amplicon10	No amp/Invalid	None detected	None detected	0
ICGC_MB34	ICGC_MB34	0		hg19	amplicon11	No amp/Invalid	None detected	None detected	0
ICGC_MB34	ICGC_MB34	1		hg19	amplicon1	Cyclic	Positive	None detected	1
ICGC_MB34	ICGC_MB34	0		hg19	amplicon2	No amp/Invalid	None detected	None detected	0
ICGC_MB34	ICGC_MB34	1		hg19	amplicon3	Cyclic	Positive	None detected	1
ICGC_MB34	ICGC_MB34	2		hg19	amplicon4	Cyclic	Positive	None detected	2
ICGC_MB34	ICGC_MB34	0		hg19	amplicon5	No amp/Invalid	None detected	None detected	0
ICGC_MB34	ICGC_MB34	0		hg19	amplicon6	No amp/Invalid	None detected	None detected	0
ICGC_MB34	ICGC_MB34	0		hg19	amplicon7	No amp/Invalid	None detected	None detected	0
ICGC_MB34	ICGC_MB34	1		hg19	amplicon8	Cyclic	Positive	None detected	1
ICGC_MB34	ICGC_MB34	0		hg19	amplicon9	No amp/Invalid	None detected	None detected	0
ICGC_MB35	ICGC_MB35	0		hg19	amplicon1	No amp/Invalid	None detected	None detected	0
ICGC_MB35	ICGC_MB35	0		hg19	amplicon2	No amp/Invalid	None detected	None detected	0
ICGC_MB35	ICGC_MB35	0		hg19	amplicon3	Linear amplification	None detected	None detected	0
ICGC_MB35	ICGC_MB35	0		hg19	amplicon4	Complex non-cyclic	None detected	None detected	0
ICGC_MB38	ICGC_MB38	0		hg19	amplicon1	No amp/Invalid	None detected	None detected	0
ICGC_MB38	ICGC_MB38	0		hg19	amplicon2	No amp/Invalid	None detected	None detected	0
ICGC_MB39	ICGC_MB39	0		hg19	amplicon1	Linear amplification	None detected	None detected	0
ICGC_MB39	ICGC_MB39	0		hg19	amplicon2	Complex non-cyclic	None detected	None detected	0
ICGC_MB39	ICGC_MB39	0		hg19	amplicon3	Linear amplification	None detected	None detected	0
ICGC_MB3	ICGC_MB3	0		hg19	amplicon1	Linear amplification	None detected	None detected	0
ICGC_MB40	ICGC_MB40	0		hg19	amplicon1	No amp/Invalid	None detected	None detected	0
ICGC_MB40	ICGC_MB40	0		hg19	amplicon2	No amp/Invalid	None detected	None detected	0
ICGC_MB45	ICGC_MB45	0		hg19	amplicon1	Linear amplification	None detected	None detected	0
ICGC_MB45	ICGC_MB45	0		hg19	amplicon2	Linear amplification	None detected	None detected	0
ICGC_MB45	ICGC_MB45	0		hg19	amplicon3	Linear amplification	None detected	None detected	0
ICGC_MB46	ICGC_MB46	0		hg19	amplicon1	No amp/Invalid	None detected	None detected	0
ICGC_MB49	ICGC_MB49	0		hg19	amplicon1	Complex non-cyclic	None detected	None detected	0
ICGC_MB51	ICGC_MB51	0		hg19	amplicon1	No amp/Invalid	None detected	None detected	0
ICGC_MB56	ICGC_MB56	0		hg19	amplicon1	Linear amplification	None detected	None detected	0
ICGC_MB56	ICGC_MB56	0		hg19	amplicon2	Complex non-cyclic	None detected	None detected	0
ICGC_MB57	ICGC_MB57	0		hg19	amplicon1	No amp/Invalid	None detected	None detected	0
ICGC_MB57	ICGC_MB57	0		hg19	amplicon2	Linear amplification	None detected	None detected	0
ICGC_MB57	ICGC_MB57	0		hg19	amplicon3	Complex non-cyclic	None detected	None detected	0
ICGC_MB58	ICGC_MB58	0		hg19	amplicon1	No amp/Invalid	None detected	None detected	0
ICGC_MB58	ICGC_MB58	0		hg19	amplicon2	No amp/Invalid	None detected	None detected	0
ICGC_MB58	ICGC_MB58	0		hg19	amplicon3	No amp/Invalid	None detected	None detected	0
ICGC_MB58	ICGC_MB58	0		hg19	amplicon4	Linear amplification	None detected	None detected	0
ICGC_MB59	ICGC_MB59	0		hg19	amplicon1	Linear amplification	None detected	None detected	0
ICGC_MB59	ICGC_MB59	0		hg19	amplicon2	Linear amplification	None detected	None detected	0
ICGC_MB5	ICGC_MB5	0		hg19	amplicon1	No amp/Invalid	None detected	None detected	0
ICGC_MB5	ICGC_MB5	0		hg19	amplicon2	Complex non-cyclic	None detected	None detected	0
ICGC_MB60	ICGC_MB60	0		hg19	amplicon1	Complex non-cyclic	None detected	None detected	0
ICGC_MB61	ICGC_MB61	0		hg19	amplicon1	No amp/Invalid	None detected	None detected	0
ICGC_MB63	ICGC_MB63	0		hg19	amplicon1	Complex non-cyclic	None detected	None detected	0
ICGC_MB64	ICGC_MB64	0		hg19	amplicon1	Linear amplification	None detected	None detected	0
ICGC_MB64	ICGC_MB64	0		hg19	amplicon2	Linear amplification	None detected	None detected	0
ICGC_MB64	ICGC_MB64	0		hg19	amplicon3	Linear amplification	None detected	None detected	0
ICGC_MB65	ICGC_MB65	0		hg19	amplicon1	Linear amplification	None detected	None detected	0
ICGC_MB66	ICGC_MB66	0		hg19	amplicon1	No amp/Invalid	None detected	None detected	0
ICGC_MB66	ICGC_MB66	0		hg19	amplicon2	No amp/Invalid	None detected	None detected	0
ICGC_MB66	ICGC_MB66	0		hg19	amplicon3	Linear amplification	None detected	None detected	0
ICGC_MB67	ICGC_MB67	0		hg19	amplicon1	Linear amplification	None detected	None detected	0
ICGC_MB67	ICGC_MB67	0		hg19	amplicon2	No amp/Invalid	None detected	None detected	0
ICGC_MB67	ICGC_MB67	0		hg19	amplicon3	No amp/Invalid	None detected	None detected	0
ICGC_MB69	ICGC_MB69	0		hg19	amplicon1	Linear amplification	None detected	None detected	0
ICGC_MB6	ICGC_MB6	0		hg19	amplicon1	Linear amplification	None detected	None detected	0
ICGC_MB74	ICGC_MB74	0		hg19	amplicon1	No amp/Invalid	None detected	None detected	0
ICGC_MB75	ICGC_MB75	0		hg19	amplicon1	No amp/Invalid	None detected	None detected	0
ICGC_MB75	ICGC_MB75	0		hg19	amplicon2	No amp/Invalid	None detected	None detected	0
ICGC_MB75	ICGC_MB75	0		hg19	amplicon3	No amp/Invalid	None detected	None detected	0
ICGC_MB75	ICGC_MB75	0		hg19	amplicon4	Linear amplification	None detected	None detected	0
ICGC_MB75	ICGC_MB75	0		hg19	amplicon5	No amp/Invalid	None detected	None detected	0
ICGC_MB75	ICGC_MB75	0		hg19	amplicon6	Complex non-cyclic	None detected	None detected	0
ICGC_MB75	ICGC_MB75	0		hg19	amplicon7	No amp/Invalid	None detected	None detected	0
ICGC_MB75	ICGC_MB75	0		hg19	amplicon8	No amp/Invalid	None detected	None detected	0
ICGC_MB75	ICGC_MB75	0		hg19	amplicon9	No amp/Invalid	None detected	None detected	0
ICGC_MB77	ICGC_MB77	0		hg19	amplicon10	No amp/Invalid	None detected	None detected	0
ICGC_MB77	ICGC_MB77	0		hg19	amplicon1	No amp/Invalid	None detected	None detected	0
ICGC_MB77	ICGC_MB77	0		hg19	amplicon2	No amp/Invalid	None detected	None detected	0
ICGC_MB77	ICGC_MB77	0		hg19	amplicon3	No amp/Invalid	None detected	None detected	0
ICGC_MB77	ICGC_MB77	0		hg19	amplicon4	No amp/Invalid	None detected	None detected	0
ICGC_MB77	ICGC_MB77	0		hg19	amplicon5	No amp/Invalid	None detected	None detected	0
ICGC_MB77	ICGC_MB77	0		hg19	amplicon6	Complex non-cyclic	None detected	None detected	0
ICGC_MB77	ICGC_MB77	0		hg19	amplicon7	No amp/Invalid	None detected	None detected	0
ICGC_MB77	ICGC_MB77	0		hg19	amplicon8	No amp/Invalid	None detected	None detected	0
ICGC_MB77	ICGC_MB77	0		hg19	amplicon9	No amp/Invalid	None detected	None detected	0
ICGC_MB7	ICGC_MB7	0		hg19	amplicon1	No amp/Invalid	None detected	None detected	0
ICGC_MB7	ICGC_MB7	0		hg19	amplicon2	Linear amplification	None detected	None detected	0
ICGC_MB81	ICGC_MB81	0		hg19	amplicon1	Complex non-cyclic	None detected	None detected	0
ICGC_MB81	ICGC_MB81	1		hg19	amplicon2	Cyclic	Positive	None detected	1
ICGC_MB82	ICGC_MB82	0		hg19	amplicon1	No amp/Invalid	None detected	None detected	0
ICGC_MB82	ICGC_MB82	0		hg19	amplicon2	Linear amplification	None detected	None detected	0
ICGC_MB83	ICGC_MB83	0		hg19	amplicon10	Complex non-cyclic	None detected	None detected	0
ICGC_MB83	ICGC_MB83	0		hg19	amplicon11	No amp/Invalid	None detected	None detected	0
ICGC_MB83	ICGC_MB83	0		hg19	amplicon1	No amp/Invalid	None detected	None detected	0
ICGC_MB83	ICGC_MB83	0		hg19	amplicon2	No amp/Invalid	None detected	None detected	0
ICGC_MB83	ICGC_MB83	0		hg19	amplicon3	No amp/Invalid	None detected	None detected	0
ICGC_MB83	ICGC_MB83	0		hg19	amplicon4	Linear amplification	None detected	None detected	0
ICGC_MB83	ICGC_MB83	0		hg19	amplicon5	No amp/Invalid	None detected	None detected	0
ICGC_MB83	ICGC_MB83	0		hg19	amplicon6	No amp/Invalid	None detected	None detected	0
ICGC_MB83	ICGC_MB83	0		hg19	amplicon7	Linear amplification	None detected	None detected	0
ICGC_MB83	ICGC_MB83	0		hg19	amplicon8	No amp/Invalid	None detected	None detected	0
ICGC_MB83	ICGC_MB83	0		hg19	amplicon9	Linear amplification	None detected	None detected	0
ICGC_MB85	ICGC_MB85	0		hg19	amplicon1	No amp/Invalid	None detected	None detected	0
ICGC_MB86	ICGC_MB86	0		hg19	amplicon1	No amp/Invalid	None detected	None detected	0
ICGC_MB89	ICGC_MB89	1		hg19	amplicon1	Cyclic	Positive	None detected	1
ICGC_MB89	ICGC_MB89	0		hg19	amplicon2	Linear amplification	None detected	None detected	0
ICGC_MB89	ICGC_MB89	0		hg19	amplicon3	Linear amplification	None detected	None detected	0
ICGC_MB8	ICGC_MB8	0		hg19	amplicon1	Linear amplification	None detected	None detected	0
ICGC_MB90	ICGC_MB90	0		hg19	amplicon1	Linear amplification	None detected	None detected	0
ICGC_MB92	ICGC_MB92	0		hg19	amplicon1	No amp/Invalid	None detected	None detected	0
ICGC_MB92	ICGC_MB92	0		hg19	amplicon2	Linear amplification	None detected	None detected	0
ICGC_MB94	ICGC_MB94	0		hg19	amplicon1	Linear amplification	None detected	None detected	0
ICGC_MB94	ICGC_MB94	0		hg19	amplicon2	Complex non-cyclic	None detected	None detected	0
ICGC_MB94	ICGC_MB94	1		hg19	amplicon3	Cyclic	Positive	None detected	1
ICGC_MB94	ICGC_MB94	0		hg19	amplicon4	No amp/Invalid	None detected	None detected	0
ICGC_MB94	ICGC_MB94	0		hg19	amplicon5	No amp/Invalid	None detected	None detected	0
ICGC_MB94	ICGC_MB94	0		hg19	amplicon6	Linear amplification	None detected	None detected	0
ICGC_MB94	ICGC_MB94	0		hg19	amplicon7	Linear amplification	None detected	None detected	0
ICGC_MB96	ICGC_MB96	0		hg19	amplicon1	No amp/Invalid	None detected	None detected	0
ICGC_MB9	ICGC_MB9	0		hg19	amplicon1	No amp/Invalid	None detected	None detected	0
ICGC_MB9	ICGC_MB9	1		hg19	amplicon2	Cyclic	Positive	None detected	1
ICGC_MB9	ICGC_MB9	0		hg19	amplicon3	No amp/Invalid	None detected	None detected	0
MB018	MB018	0		hg19	amplicon1	No amp/Invalid	None detected	None detected	0
MB018	MB018	0		hg19	amplicon2	No amp/Invalid	None detected	None detected	0
MB036	MB036	0		hg19	amplicon10	No amp/Invalid	None detected	None detected	0
MB036	MB036	0		hg19	amplicon1	No amp/Invalid	None detected	None detected	0
MB036	MB036	0		hg19	amplicon2	No amp/Invalid	None detected	None detected	0
MB036	MB036	0		hg19	amplicon3	No amp/Invalid	None detected	None detected	0
MB036	MB036	0		hg19	amplicon4	No amp/Invalid	None detected	None detected	0
MB036	MB036	0		hg19	amplicon5	No amp/Invalid	None detected	None detected	0
MB036	MB036	0		hg19	amplicon6	No amp/Invalid	None detected	None detected	0
MB036	MB036	0		hg19	amplicon7	No amp/Invalid	None detected	None detected	0
MB036	MB036	0		hg19	amplicon8	No amp/Invalid	None detected	None detected	0
MB036	MB036	1		hg19	amplicon9	Cyclic	Positive	None detected	1
MB037	MB037	0		hg19	amplicon1	No amp/Invalid	None detected	None detected	0
MB037	MB037	0		hg19	amplicon2	No amp/Invalid	None detected	None detected	0
MB088	MB088	0		hg19	amplicon1	Linear amplification	None detected	None detected	0
MB088	MB088	0		hg19	amplicon2	No amp/Invalid	None detected	None detected	0
MB088	MB088	0		hg19	amplicon3	No amp/Invalid	None detected	None detected	0
MB091	MB091	0		hg19	amplicon1	No amp/Invalid	None detected	None detected	0
MB091	MB091	0		hg19	amplicon2	Complex non-cyclic	None detected	None detected	0
MB091	MB091	0		hg19	amplicon3	Linear amplification	None detected	None detected	0
MB091	MB091	0		hg19	amplicon4	Complex non-cyclic	None detected	None detected	0
MB095	MB095	0		hg19	amplicon1	Linear amplification	None detected	None detected	0
MB095	MB095	0		hg19	amplicon2	No amp/Invalid	None detected	None detected	0
MB095	MB095	0		hg19	amplicon3	Linear amplification	None detected	None detected	0
MB095	MB095	0		hg19	amplicon4	No amp/Invalid	None detected	None detected	0
MB099	MB099	0		hg19	amplicon1	Linear amplification	None detected	None detected	0
MB099	MB099	0		hg19	amplicon2	No amp/Invalid	None detected	None detected	0
MB102	MB102	0		hg19	amplicon1	Linear amplification	None detected	None detected	0
MB102	MB102	0		hg19	amplicon2	No amp/Invalid	None detected	None detected	0
MB102	MB102	0		hg19	amplicon3	No amp/Invalid	None detected	None detected	0
MB104	MB104	0		hg19	amplicon1	Linear amplification	None detected	None detected	0
MB104	MB104	0		hg19	amplicon2	No amp/Invalid	None detected	None detected	0
MB104	MB104	0		hg19	amplicon3	No amp/Invalid	None detected	None detected	0
MB104	MB104	0		hg19	amplicon4	Linear amplification	None detected	None detected	0
MB104	MB104	0		hg19	amplicon5	No amp/Invalid	None detected	None detected	0
MB106	MB106	0		hg19	amplicon1	No amp/Invalid	None detected	None detected	0
MB106	MB106	0		hg19	amplicon2	No amp/Invalid	None detected	None detected	0
MB106	MB106	1		hg19	amplicon3	Cyclic	Positive	None detected	1
MB106	MB106	0		hg19	amplicon4	No amp/Invalid	None detected	None detected	0
MB106	MB106	0		hg19	amplicon5	Complex non-cyclic	None detected	None detected	0
MB118	MB118	0		hg19	amplicon1	No amp/Invalid	None detected	None detected	0
MB136	MB136	0		hg19	amplicon1	Linear amplification	None detected	None detected	0
MB164	MB164	0		hg19	amplicon1	Linear amplification	None detected	None detected	0
MB164	MB164	0		hg19	amplicon2	Linear amplification	None detected	None detected	0
MB164	MB164	0		hg19	amplicon3	Linear amplification	None detected	None detected	0
MB164	MB164	0		hg19	amplicon4	No amp/Invalid	None detected	None detected	0
MB166	MB166	0		hg19	amplicon1	Linear amplification	None detected	None detected	0
MB166	MB166	0		hg19	amplicon2	Linear amplification	None detected	None detected	0
MB166	MB166	0		hg19	amplicon3	No amp/Invalid	None detected	None detected	0
MB166	MB166	0		hg19	amplicon4	No amp/Invalid	None detected	None detected	0
MB166	MB166	0		hg19	amplicon5	No amp/Invalid	None detected	None detected	0
MB166	MB166	0		hg19	amplicon6	No amp/Invalid	None detected	None detected	0
MB166	MB166	0		hg19	amplicon7	No amp/Invalid	None detected	None detected	0
MB170	MB170	0		hg19	amplicon10	No amp/Invalid	None detected	None detected	0
MB170	MB170	0		hg19	amplicon11	No amp/Invalid	None detected	None detected	0
MB170	MB170	0		hg19	amplicon12	No amp/Invalid	None detected	None detected	0
MB170	MB170	0		hg19	amplicon1	No amp/Invalid	None detected	None detected	0
MB170	MB170	0		hg19	amplicon2	Linear amplification	None detected	None detected	0
MB170	MB170	0		hg19	amplicon3	No amp/Invalid	None detected	None detected	0
MB170	MB170	0		hg19	amplicon4	No amp/Invalid	None detected	None detected	0
MB170	MB170	0		hg19	amplicon5	No amp/Invalid	None detected	None detected	0
MB170	MB170	0		hg19	amplicon6	No amp/Invalid	None detected	None detected	0
MB170	MB170	0		hg19	amplicon7	No amp/Invalid	None detected	None detected	0
MB170	MB170	0		hg19	amplicon8	Complex non-cyclic	None detected	None detected	0
MB170	MB170	0		hg19	amplicon9	No amp/Invalid	None detected	None detected	0
MB174	MB174	0		hg19	amplicon1	No amp/Invalid	None detected	None detected	0
MB174	MB174	0		hg19	amplicon2	Linear amplification	None detected	None detected	0
MB177	MB177	0		hg19	amplicon1	No amp/Invalid	None detected	None detected	0
MB177	MB177	0		hg19	amplicon2	No amp/Invalid	None detected	None detected	0
MB177	MB177	1		hg19	amplicon3	Cyclic	Positive	None detected	1
MB177	MB177	0		hg19	amplicon4	Linear amplification	None detected	None detected	0
MB199	MB199	0		hg19	amplicon1	Linear amplification	None detected	None detected	0
MB199	MB199	0		hg19	amplicon2	No amp/Invalid	None detected	None detected	0
MB199	MB199	0		hg19	amplicon3	Linear amplification	None detected	None detected	0
MB199	MB199	0		hg19	amplicon4	Linear amplification	None detected	None detected	0
MB199	MB199	0	chr5 greylist	hg19	amplicon5	Complex non-cyclic	None detected	None detected	0
MB199	MB199	0		hg19	amplicon6	Linear amplification	None detected	None detected	0
MB206	MB206	0		hg19	amplicon1	No amp/Invalid	None detected	None detected	0
MB206	MB206	0		hg19	amplicon2	Linear amplification	None detected	None detected	0
MB206	MB206	0		hg19	amplicon3	Linear amplification	None detected	None detected	0
MB206	MB206	0		hg19	amplicon4	No amp/Invalid	None detected	None detected	0
MB206	MB206	0		hg19	amplicon5	No amp/Invalid	None detected	None detected	0
MB206	MB206	0		hg19	amplicon6	No amp/Invalid	None detected	None detected	0
MB227	MB227	0		hg19	amplicon1	No amp/Invalid	None detected	None detected	0
MB227	MB227	0		hg19	amplicon2	No amp/Invalid	None detected	None detected	0
MB227	MB227	0		hg19	amplicon3	No amp/Invalid	None detected	None detected	0
MB227	MB227	1		hg19	amplicon4	Cyclic	Positive	None detected	1
MB227	MB227	0		hg19	amplicon5	No amp/Invalid	None detected	None detected	0
MB227	MB227	0		hg19	amplicon6	No amp/Invalid	None detected	None detected	0
MB227	MB227	0		hg19	amplicon7	Linear amplification	None detected	None detected	0
MB234	MB234	0		hg19	amplicon1	Linear amplification	None detected	None detected	0
MB239	MB239	1		hg19	amplicon1	Cyclic	Positive	None detected	1
MB239	MB239	0	Blacklist region chr5:820000	hg19	amplicon2	Cyclic	Positive	None detected	1
MB247	MB247	0		hg19	amplicon1	Complex non-cyclic	None detected	None detected	0
MB247	MB247	0		hg19	amplicon2	No amp/Invalid	None detected	None detected	0
MB247	MB247	0		hg19	amplicon3	Linear amplification	None detected	None detected	0
MB248	MB248	0		hg19	amplicon1	No amp/Invalid	None detected	None detected	0
MB248	MB248	1		hg19	amplicon2	Cyclic	Positive	None detected	1
MB260	MB260	0		hg19	amplicon1	No amp/Invalid	None detected	None detected	0
MB260	MB260	0		hg19	amplicon2	No amp/Invalid	None detected	None detected	0
MB260	MB260	0		hg19	amplicon3	No amp/Invalid	None detected	None detected	0
MB264	MB264	0		hg19	amplicon1	No amp/Invalid	None detected	None detected	0
MB264	MB264	0		hg19	amplicon2	No amp/Invalid	None detected	None detected	0
MB264	MB264	0		hg19	amplicon3	Linear amplification	None detected	None detected	0
MB265	MB265	1		hg19	amplicon1	Cyclic	Positive	None detected	1
MB265	MB265	0		hg19	amplicon2	Linear amplification	None detected	None detected	0
MB265	MB265	0		hg19	amplicon3	Linear amplification	None detected	None detected	0
MB265	MB265	0		hg19	amplicon4	Linear amplification	None detected	None detected	0
MB265	MB265	0		hg19	amplicon5	No amp/Invalid	None detected	None detected	0
MB265	MB265	1		hg19	amplicon6	Cyclic	Positive	None detected	1
MB265	MB265	0		hg19	amplicon7	Complex non-cyclic	None detected	None detected	0
MB265	MB265	0		hg19	amplicon8	Complex non-cyclic	None detected	None detected	0
MB266	MB266	0		hg19	amplicon1	No amp/Invalid	None detected	None detected	0
MB266	MB266	0		hg19	amplicon2	No amp/Invalid	None detected	None detected	0
MB266	MB266	0		hg19	amplicon3	Linear amplification	None detected	None detected	0
MB266	MB266	0		hg19	amplicon4	No amp/Invalid	None detected	None detected	0
MB266	MB266	0		hg19	amplicon5	No amp/Invalid	None detected	None detected	0
MB268	MB268	0		hg19	amplicon1	Complex non-cyclic	None detected	None detected	0
MB268	MB268	0		hg19	amplicon2	No amp/Invalid	None detected	None detected	0
MB268	MB268	0		hg19	amplicon3	No amp/Invalid	None detected	None detected	0
MB268	MB268	0		hg19	amplicon4	No amp/Invalid	None detected	None detected	0
MB268	MB268	1	Confirmed by FISH	hg19	amplicon5	Complex non-cyclic	None detected	None detected	0
MB269	MB269	0		hg19	amplicon1	No amp/Invalid	None detected	None detected	0
MB269	MB269	0		hg19	amplicon2	No amp/Invalid	None detected	None detected	0
MB269	MB269	0		hg19	amplicon3	Linear amplification	None detected	None detected	0
MB269	MB269	0		hg19	amplicon4	Linear amplification	None detected	None detected	0
MB269	MB269	0		hg19	amplicon5	Linear amplification	None detected	None detected	0
MB269	MB269	0		hg19	amplicon6	No amp/Invalid	None detected	None detected	0
MB270	MB270	0		hg19	amplicon1	No amp/Invalid	None detected	None detected	0
MB270	MB270	0		hg19	amplicon2	Linear amplification	None detected	None detected	0
MB270	MB270	0		hg19	amplicon3	No amp/Invalid	None detected	None detected	0
MB270	MB270	0		hg19	amplicon4	Complex non-cyclic	None detected	None detected	0
MB270	MB270	0		hg19	amplicon5	Linear amplification	None detected	None detected	0
MB270	MB270	0		hg19	amplicon6	Linear amplification	None detected	None detected	0
MB270	MB270	0		hg19	amplicon7	Linear amplification	None detected	None detected	0
MB271	MB271	0		hg19	amplicon1	No amp/Invalid	None detected	None detected	0
MB271	MB271	0		hg19	amplicon2	Linear amplification	None detected	None detected	0
MB271	MB271	0		hg19	amplicon3	Linear amplification	None detected	None detected	0
MB271	MB271	0		hg19	amplicon4	Linear amplification	None detected	None detected	0
MB271	MB271	0		hg19	amplicon5	Complex non-cyclic	None detected	None detected	0
MB271	MB271	0		hg19	amplicon6	No amp/Invalid	None detected	None detected	0
MB271	MB271	0		hg19	amplicon7	Complex non-cyclic	None detected	None detected	0
MB271	MB271	0		hg19	amplicon8	Complex non-cyclic	None detected	None detected	0
MB274	MB274	1		hg19	amplicon1	Cyclic	Positive	None detected	1
MB274	MB274	0		hg19	amplicon2	No amp/Invalid	None detected	None detected	0
MB275	MB275	0		hg19	amplicon1	No amp/Invalid	None detected	None detected	0
MB275	MB275	0		hg19	amplicon2	No amp/Invalid	None detected	None detected	0
MB275	MB275	1		hg19	amplicon3	Cyclic	Positive	None detected	1
MB275	MB275	0		hg19	amplicon4	Linear amplification	None detected	None detected	0
MB275	MB275	0		hg19	amplicon5	No amp/Invalid	None detected	None detected	0
MB275	MB275	0		hg19	amplicon6	No amp/Invalid	None detected	None detected	0
MB275	MB275	0	Minimal CNA	hg19	amplicon7	Cyclic	Positive	None detected	1
MB277	MB277	0		hg19	amplicon1	No amp/Invalid	None detected	None detected	0
MB277	MB277	0		hg19	amplicon2	Linear amplification	None detected	None detected	0
MB277	MB277	0		hg19	amplicon3	No amp/Invalid	None detected	None detected	0
MB277	MB277	0		hg19	amplicon4	No amp/Invalid	None detected	None detected	0
MB281	MB281	0		hg19	amplicon1	Complex non-cyclic	None detected	None detected	0
MB281	MB281	0		hg19	amplicon2	Linear amplification	None detected	None detected	0
MB281	MB281	1		hg19	amplicon3	Cyclic	Positive	None detected	1
MB284	MB284	0		hg19	amplicon1	No amp/Invalid	None detected	None detected	0
MB284	MB284	0		hg19	amplicon2	No amp/Invalid	None detected	None detected	0
MB287	MB287	0		hg19	amplicon1	No amp/Invalid	None detected	None detected	0
MB287	MB287	0		hg19	amplicon2	No amp/Invalid	None detected	None detected	0
MB287	MB287	0		hg19	amplicon3	No amp/Invalid	None detected	None detected	0
MB287	MB287	0		hg19	amplicon4	No amp/Invalid	None detected	None detected	0
MB287	MB287	0		hg19	amplicon5	No amp/Invalid	None detected	None detected	0
MB288	MB288	0		hg19	amplicon1	Linear amplification	None detected	None detected	0
MB288	MB288	0		hg19	amplicon2	No amp/Invalid	None detected	None detected	0
MB288	MB288	0		hg19	amplicon3	Linear amplification	None detected	None detected	0
MBRep_T27	MBRep_T27	1		hg19	amplicon1	Cyclic	Positive	None detected	1
MBRep_T27	MBRep_T27	0		hg19	amplicon2	Linear amplification	None detected	None detected	0
MBRep_T27	MBRep_T27	0	Blacklist region chr5:820000	hg19	amplicon3	Cyclic	Positive	None detected	1
MBRep_T27	MBRep_T27	0		hg19	amplicon4	Linear amplification	None detected	None detected	0
MBRep_T40	MBRep_T40	0		hg19	amplicon1	Complex non-cyclic	None detected	None detected	0
MBRep_T40	MBRep_T40	0		hg19	amplicon2	Linear amplification	None detected	None detected	0
MBRep_T40	MBRep_T40	0	Insufficient evidence	hg19	amplicon3	Cyclic	Positive	None detected	1
MBRep_T41	MBRep_T41	0		hg19	amplicon1	Linear amplification	None detected	None detected	0
MBRep_T41	MBRep_T41	0		hg19	amplicon2	Linear amplification	None detected	None detected	0
MBRep_T54	MBRep_T54	0		hg19	amplicon1	Linear amplification	None detected	None detected	0
MBRep_T54	MBRep_T54	0	Blacklist region chr5:820000	hg19	amplicon2	Cyclic	Positive	None detected	1
MBRep_T54	MBRep_T54	0		hg19	amplicon3	No amp/Invalid	None detected	None detected	0
MBRep_T70	MBRep_T70	0		hg19	amplicon1	No amp/Invalid	None detected	None detected	0
MBRep_T71	MBRep_T71	0		hg19	amplicon1	Complex non-cyclic	None detected	None detected	0
MBRep_T71	MBRep_T71	0		hg19	amplicon2	Complex non-cyclic	None detected	None detected	0
MBRep_T79	MBRep_T79	1		hg19	amplicon1	Cyclic	Positive	None detected	1
MBRep_T79	MBRep_T79	0		hg19	amplicon2	Complex non-cyclic	None detected	None detected	0
MBRep_T79	MBRep_T79	0		hg19	amplicon3	Linear amplification	None detected	None detected	0
MBRep_T79	MBRep_T79	0		hg19	amplicon4	Linear amplification	None detected	None detected	0
MDT-AP-0009	MDT-AP-0009	0		hg19	amplicon10	No amp/Invalid	None detected	None detected	0
MDT-AP-0009	MDT-AP-0009	0		hg19	amplicon11	No amp/Invalid	None detected	None detected	0
MDT-AP-0009	MDT-AP-0009	0		hg19	amplicon12	No amp/Invalid	None detected	None detected	0
MDT-AP-0009	MDT-AP-0009	0		hg19	amplicon13	Linear amplification	None detected	None detected	0
MDT-AP-0009	MDT-AP-0009	0		hg19	amplicon14	Linear amplification	None detected	None detected	0
MDT-AP-0009	MDT-AP-0009	0		hg19	amplicon15	No amp/Invalid	None detected	None detected	0
MDT-AP-0009	MDT-AP-0009	0		hg19	amplicon16	No amp/Invalid	None detected	None detected	0
MDT-AP-0009	MDT-AP-0009	0		hg19	amplicon17	Linear amplification	None detected	None detected	0
MDT-AP-0009	MDT-AP-0009	0		hg19	amplicon1	No amp/Invalid	None detected	None detected	0
MDT-AP-0009	MDT-AP-0009	0		hg19	amplicon2	No amp/Invalid	None detected	None detected	0
MDT-AP-0009	MDT-AP-0009	0		hg19	amplicon3	Linear amplification	None detected	None detected	0
MDT-AP-0009	MDT-AP-0009	0		hg19	amplicon4	No amp/Invalid	None detected	None detected	0
MDT-AP-0009	MDT-AP-0009	0		hg19	amplicon5	No amp/Invalid	None detected	None detected	0
MDT-AP-0009	MDT-AP-0009	0		hg19	amplicon6	No amp/Invalid	None detected	None detected	0
MDT-AP-0009	MDT-AP-0009	0		hg19	amplicon7	Linear amplification	None detected	None detected	0
MDT-AP-0009	MDT-AP-0009	0		hg19	amplicon8	No amp/Invalid	None detected	None detected	0
MDT-AP-0009	MDT-AP-0009	0		hg19	amplicon9	No amp/Invalid	None detected	None detected	0
MDT-AP-0074	MDT-AP-0074	0		hg19	amplicon1	Linear amplification	None detected	None detected	0
MDT-AP-0207	MDT-AP-0207	0		hg19	amplicon1	Linear amplification	None detected	None detected	0
MDT-AP-0209	MDT-AP-0209	0		hg19	amplicon1	Linear amplification	None detected	None detected	0
MDT-AP-0222	MDT-AP-0222	0		hg19	amplicon1	Linear amplification	None detected	None detected	0
MDT-AP-0222	MDT-AP-0222	0		hg19	amplicon2	Linear amplification	None detected	None detected	0
MDT-AP-0222	MDT-AP-0222	0		hg19	amplicon3	Linear amplification	None detected	None detected	0
MDT-AP-0222	MDT-AP-0222	0		hg19	amplicon4	Linear amplification	None detected	None detected	0
MDT-AP-0223	MDT-AP-0223	1		hg19	amplicon1	Cyclic	Positive	None detected	1
MDT-AP-0223	MDT-AP-0223	0		hg19	amplicon2	Linear amplification	None detected	None detected	0
MDT-AP-0432	MDT-AP-0432	0		hg19	amplicon1	Linear amplification	None detected	None detected	0
MDT-AP-0432	MDT-AP-0432	0		hg19	amplicon2	Linear amplification	None detected	None detected	0
MDT-AP-0435	MDT-AP-0435	0		hg19	amplicon1	Linear amplification	None detected	None detected	0
MDT-AP-0435	MDT-AP-0435	1		hg19	amplicon2	Cyclic	Positive	None detected	1
MDT-AP-0435	MDT-AP-0435	0		hg19	amplicon3	No amp/Invalid	None detected	None detected	0
MDT-AP-0437	MDT-AP-0437	0	Chromothriptic ecDNA	hg19	amplicon1	Complex non-cyclic	None detected	None detected	0
MDT-AP-0437	MDT-AP-0437	0		hg19	amplicon2	No amp/Invalid	None detected	None detected	0
MDT-AP-0530	MDT-AP-0530	0		hg19	amplicon1	Linear amplification	None detected	None detected	0
MDT-AP-0530	MDT-AP-0530	0		hg19	amplicon2	No amp/Invalid	None detected	None detected	0
MDT-AP-0580	MDT-AP-0580	0		hg19	amplicon1	Complex non-cyclic	None detected	None detected	0
MDT-AP-0704	MDT-AP-0704	0		hg19	amplicon1	No amp/Invalid	None detected	None detected	0
MDT-AP-0706	MDT-AP-0706	0		hg19	amplicon1	Linear amplification	None detected	None detected	0
MDT-AP-0706	MDT-AP-0706	0		hg19	amplicon2	No amp/Invalid	None detected	None detected	0
MDT-AP-0707	MDT-AP-0707	1		hg19	amplicon1	Cyclic	Positive	None detected	1
MDT-AP-0707	MDT-AP-0707	0		hg19	amplicon2	Linear amplification	None detected	None detected	0
MDT-AP-0707	MDT-AP-0707	1		hg19	amplicon3	Cyclic	Positive	None detected	1
MDT-AP-0749	MDT-AP-0749	1		hg19	amplicon1	Cyclic	Positive	None detected	1
MDT-AP-0749	MDT-AP-0749	0		hg19	amplicon2	No amp/Invalid	None detected	None detected	0
MDT-AP-0749	MDT-AP-0749	1		hg19	amplicon3	Cyclic	Positive	None detected	1
MDT-AP-1137	MDT-AP-1137	0		hg19	amplicon1	No amp/Invalid	None detected	None detected	0
MDT-AP-1137	MDT-AP-1137	0		hg19	amplicon2	No amp/Invalid	None detected	None detected	0
MDT-AP-1137	MDT-AP-1137	0		hg19	amplicon3	No amp/Invalid	None detected	None detected	0
MDT-AP-1165	MDT-AP-1165	1		hg19	amplicon1	Cyclic	Positive	None detected	1
MDT-AP-1165	MDT-AP-1165	1		hg19	amplicon2	Cyclic	Positive	None detected	1
MDT-AP-1165	MDT-AP-1165	0		hg19	amplicon3	Linear amplification	None detected	None detected	0
MDT-AP-1166	MDT-AP-1166	0		hg19	amplicon10	No amp/Invalid	None detected	None detected	0
MDT-AP-1166	MDT-AP-1166	0		hg19	amplicon11	No amp/Invalid	None detected	None detected	0
MDT-AP-1166	MDT-AP-1166	0		hg19	amplicon1	No amp/Invalid	None detected	None detected	0
MDT-AP-1166	MDT-AP-1166	0		hg19	amplicon2	No amp/Invalid	None detected	None detected	0
MDT-AP-1166	MDT-AP-1166	0		hg19	amplicon3	No amp/Invalid	None detected	None detected	0
MDT-AP-1166	MDT-AP-1166	0		hg19	amplicon4	No amp/Invalid	None detected	None detected	0
MDT-AP-1166	MDT-AP-1166	0		hg19	amplicon5	No amp/Invalid	None detected	None detected	0
MDT-AP-1166	MDT-AP-1166	0		hg19	amplicon6	No amp/Invalid	None detected	None detected	0
MDT-AP-1166	MDT-AP-1166	0		hg19	amplicon7	No amp/Invalid	None detected	None detected	0
MDT-AP-1166	MDT-AP-1166	0		hg19	amplicon8	No amp/Invalid	None detected	None detected	0
MDT-AP-1166	MDT-AP-1166	0		hg19	amplicon9	Linear amplification	None detected	None detected	0
MDT-AP-1167	MDT-AP-1167	0		hg19	amplicon10	No amp/Invalid	None detected	None detected	0
MDT-AP-1167	MDT-AP-1167	0		hg19	amplicon11	No amp/Invalid	None detected	None detected	0
MDT-AP-1167	MDT-AP-1167	0		hg19	amplicon12	No amp/Invalid	None detected	None detected	0
MDT-AP-1167	MDT-AP-1167	0		hg19	amplicon13	No amp/Invalid	None detected	None detected	0
MDT-AP-1167	MDT-AP-1167	0		hg19	amplicon14	No amp/Invalid	None detected	None detected	0
MDT-AP-1167	MDT-AP-1167	0		hg19	amplicon15	No amp/Invalid	None detected	None detected	0
MDT-AP-1167	MDT-AP-1167	0		hg19	amplicon1	No amp/Invalid	None detected	None detected	0
MDT-AP-1167	MDT-AP-1167	0		hg19	amplicon2	No amp/Invalid	None detected	None detected	0
MDT-AP-1167	MDT-AP-1167	0		hg19	amplicon3	No amp/Invalid	None detected	None detected	0
MDT-AP-1167	MDT-AP-1167	0		hg19	amplicon4	Linear amplification	None detected	None detected	0
MDT-AP-1167	MDT-AP-1167	0		hg19	amplicon5	No amp/Invalid	None detected	None detected	0
MDT-AP-1167	MDT-AP-1167	0		hg19	amplicon6	No amp/Invalid	None detected	None detected	0
MDT-AP-1167	MDT-AP-1167	0		hg19	amplicon7	No amp/Invalid	None detected	None detected	0
MDT-AP-1167	MDT-AP-1167	0		hg19	amplicon8	No amp/Invalid	None detected	None detected	0
MDT-AP-1167	MDT-AP-1167	0		hg19	amplicon9	No amp/Invalid	None detected	None detected	0
MDT-AP-1168	MDT-AP-1168	0		hg19	amplicon1	Linear amplification	None detected	None detected	0
MDT-AP-1168	MDT-AP-1168	0		hg19	amplicon2	Linear amplification	None detected	None detected	0
MDT-AP-1200	MDT-AP-1200	0		hg19	amplicon1	No amp/Invalid	None detected	None detected	0
MDT-AP-1200	MDT-AP-1200	0		hg19	amplicon2	No amp/Invalid	None detected	None detected	0
MDT-AP-1200	MDT-AP-1200	0		hg19	amplicon3	No amp/Invalid	None detected	None detected	0
MDT-AP-1200	MDT-AP-1200	0		hg19	amplicon4	No amp/Invalid	None detected	None detected	0
MDT-AP-1202	MDT-AP-1202	0		hg19	amplicon1	No amp/Invalid	None detected	None detected	0
MDT-AP-1202	MDT-AP-1202	0		hg19	amplicon2	No amp/Invalid	None detected	None detected	0
MDT-AP-1202	MDT-AP-1202	0	Blacklist region chr5:820000	hg19	amplicon3	Cyclic	Positive	None detected	1
MDT-AP-1202	MDT-AP-1202	0		hg19	amplicon4	No amp/Invalid	None detected	None detected	0
MDT-AP-1202	MDT-AP-1202	0		hg19	amplicon5	No amp/Invalid	None detected	None detected	0
MDT-AP-1206	MDT-AP-1206	0		hg19	amplicon1	Linear amplification	None detected	None detected	0
MDT-AP-1208	MDT-AP-1208	1		hg19	amplicon1	Cyclic	Positive	None detected	1
MDT-AP-1208	MDT-AP-1208	0		hg19	amplicon2	No amp/Invalid	None detected	None detected	0
MDT-AP-1208	MDT-AP-1208	0		hg19	amplicon3	No amp/Invalid	None detected	None detected	0
MDT-AP-1208	MDT-AP-1208	0		hg19	amplicon4	No amp/Invalid	None detected	None detected	0
MDT-AP-1208	MDT-AP-1208	0		hg19	amplicon5	No amp/Invalid	None detected	None detected	0
MDT-AP-1208	MDT-AP-1208	0		hg19	amplicon6	No amp/Invalid	None detected	None detected	0
MDT-AP-1209	MDT-AP-1209	1		hg19	amplicon1	Cyclic	Positive	None detected	1
MDT-AP-1209	MDT-AP-1209	0		hg19	amplicon2	Linear amplification	None detected	None detected	0
MDT-AP-1210	MDT-AP-1210	0		hg19	amplicon1	Linear amplification	None detected	None detected	0
MDT-AP-1210	MDT-AP-1210	0		hg19	amplicon2	Complex non-cyclic	None detected	None detected	0
MDT-AP-1210	MDT-AP-1210	0		hg19	amplicon3	No amp/Invalid	None detected	None detected	0
MDT-AP-1210	MDT-AP-1210	0		hg19	amplicon4	No amp/Invalid	None detected	None detected	0
MDT-AP-1210	MDT-AP-1210	0		hg19	amplicon5	No amp/Invalid	None detected	None detected	0
MDT-AP-1210	MDT-AP-1210	0		hg19	amplicon6	No amp/Invalid	None detected	None detected	0
MDT-AP-1211	MDT-AP-1211	0		hg19	amplicon1	Linear amplification	None detected	None detected	0
MDT-AP-1211	MDT-AP-1211	0		hg19	amplicon2	Complex non-cyclic	None detected	None detected	0
MDT-AP-1217	MDT-AP-1217	0		hg19	amplicon1	No amp/Invalid	None detected	None detected	0
MDT-AP-1217	MDT-AP-1217	0		hg19	amplicon2	No amp/Invalid	None detected	None detected	0
MDT-AP-1217	MDT-AP-1217	0		hg19	amplicon3	No amp/Invalid	None detected	None detected	0
MDT-AP-1217	MDT-AP-1217	0		hg19	amplicon4	No amp/Invalid	None detected	None detected	0
MDT-AP-1217	MDT-AP-1217	0		hg19	amplicon5	No amp/Invalid	None detected	None detected	0
MDT-AP-1217	MDT-AP-1217	0		hg19	amplicon6	No amp/Invalid	None detected	None detected	0
MDT-AP-1217	MDT-AP-1217	0		hg19	amplicon7	No amp/Invalid	None detected	None detected	0
MDT-AP-1217	MDT-AP-1217	0		hg19	amplicon8	No amp/Invalid	None detected	None detected	0
MDT-AP-1218	MDT-AP-1218	2		hg19	amplicon1	Cyclic	Positive	None detected	2
MDT-AP-1218	MDT-AP-1218	0		hg19	amplicon2	Linear amplification	None detected	None detected	0
MDT-AP-1298	MDT-AP-1298	0		hg19	amplicon1	No amp/Invalid	None detected	None detected	0
MDT-AP-1298	MDT-AP-1298	0		hg19	amplicon2	Linear amplification	None detected	None detected	0
MDT-AP-1323	MDT-AP-1323	0		hg19	amplicon1	No amp/Invalid	None detected	None detected	0
MDT-AP-1348	MDT-AP-1348	0		hg19	amplicon1	No amp/Invalid	None detected	None detected	0
MDT-AP-1348	MDT-AP-1348	1		hg19	amplicon2	Cyclic	Positive	None detected	1
MDT-AP-1348	MDT-AP-1348	0		hg19	amplicon3	Linear amplification	None detected	None detected	0
MDT-AP-1364	MDT-AP-1364	0		hg19	amplicon1	Linear amplification	None detected	None detected	0
MDT-AP-1364	MDT-AP-1364	0		hg19	amplicon2	No amp/Invalid	None detected	None detected	0
MDT-AP-1364	MDT-AP-1364	0		hg19	amplicon3	No amp/Invalid	None detected	None detected	0
MDT-AP-1365	MDT-AP-1365	0		hg19	amplicon1	No amp/Invalid	None detected	None detected	0
MDT-AP-1366	MDT-AP-1366	0		hg19	amplicon1	No amp/Invalid	None detected	None detected	0
MDT-AP-1366	MDT-AP-1366	0		hg19	amplicon2	Linear amplification	None detected	None detected	0
MDT-AP-1366	MDT-AP-1366	0		hg19	amplicon3	Linear amplification	None detected	None detected	0
MDT-AP-1368	MDT-AP-1368	0		hg19	amplicon1	Linear amplification	None detected	None detected	0
MDT-AP-1369	MDT-AP-1369	0		hg19	amplicon1	Linear amplification	None detected	None detected	0
MDT-AP-1369	MDT-AP-1369	0		hg19	amplicon2	Linear amplification	None detected	None detected	0
MDT-AP-1398	MDT-AP-1398	0		hg19	amplicon1	Linear amplification	None detected	None detected	0
MDT-AP-1398	MDT-AP-1398	0		hg19	amplicon2	No amp/Invalid	None detected	None detected	0
MDT-AP-1402	MDT-AP-1402	0		hg19	amplicon1	No amp/Invalid	None detected	None detected	0
MDT-AP-1402	MDT-AP-1402	0		hg19	amplicon2	No amp/Invalid	None detected	None detected	0
MDT-AP-1402	MDT-AP-1402	0	Blacklist region chr5:820000	hg19	amplicon3	Cyclic	Positive	None detected	1
MDT-AP-1402	MDT-AP-1402	0		hg19	amplicon4	Complex non-cyclic	None detected	None detected	0
MDT-AP-1402	MDT-AP-1402	0		hg19	amplicon5	No amp/Invalid	None detected	None detected	0
MDT-AP-1402	MDT-AP-1402	0		hg19	amplicon6	No amp/Invalid	None detected	None detected	0
MDT-AP-1402	MDT-AP-1402	0		hg19	amplicon7	No amp/Invalid	None detected	None detected	0
MDT-AP-1402	MDT-AP-1402	0		hg19	amplicon8	No amp/Invalid	None detected	None detected	0
MDT-AP-1403	MDT-AP-1403	0		hg19	amplicon1	Linear amplification	None detected	None detected	0
MDT-AP-1405	MDT-AP-1405	0		hg19	amplicon1	No amp/Invalid	None detected	None detected	0
MDT-AP-1405	MDT-AP-1405	0		hg19	amplicon2	No amp/Invalid	None detected	None detected	0
MDT-AP-1405	MDT-AP-1405	0		hg19	amplicon3	No amp/Invalid	None detected	None detected	0
MDT-AP-1405	MDT-AP-1405	0		hg19	amplicon4	No amp/Invalid	None detected	None detected	0
MDT-AP-2001	MDT-AP-2001	0		hg19	amplicon1	No amp/Invalid	None detected	None detected	0
MDT-AP-2001	MDT-AP-2001	1		hg19	amplicon2	Cyclic	Positive	None detected	1
MDT-AP-2004	MDT-AP-2004	0		hg19	amplicon1	No amp/Invalid	None detected	None detected	0
MDT-AP-2073	MDT-AP-2073	0		hg19	amplicon10	Complex non-cyclic	None detected	None detected	0
MDT-AP-2073	MDT-AP-2073	0		hg19	amplicon11	Linear amplification	None detected	None detected	0
MDT-AP-2073	MDT-AP-2073	0		hg19	amplicon12	Linear amplification	None detected	None detected	0
MDT-AP-2073	MDT-AP-2073	0		hg19	amplicon13	Linear amplification	None detected	None detected	0
MDT-AP-2073	MDT-AP-2073	0		hg19	amplicon14	No amp/Invalid	None detected	None detected	0
MDT-AP-2073	MDT-AP-2073	0		hg19	amplicon15	Linear amplification	None detected	None detected	0
MDT-AP-2073	MDT-AP-2073	0		hg19	amplicon16	Linear amplification	None detected	None detected	0
MDT-AP-2073	MDT-AP-2073	0		hg19	amplicon17	Linear amplification	None detected	None detected	0
MDT-AP-2073	MDT-AP-2073	0		hg19	amplicon18	Linear amplification	None detected	None detected	0
MDT-AP-2073	MDT-AP-2073	0		hg19	amplicon1	Linear amplification	None detected	None detected	0
MDT-AP-2073	MDT-AP-2073	0		hg19	amplicon2	Linear amplification	None detected	None detected	0
MDT-AP-2073	MDT-AP-2073	0		hg19	amplicon3	Linear amplification	None detected	None detected	0
MDT-AP-2073	MDT-AP-2073	0		hg19	amplicon4	Linear amplification	None detected	None detected	0
MDT-AP-2073	MDT-AP-2073	0		hg19	amplicon5	Linear amplification	None detected	None detected	0
MDT-AP-2073	MDT-AP-2073	0		hg19	amplicon6	Linear amplification	None detected	None detected	0
MDT-AP-2073	MDT-AP-2073	0		hg19	amplicon7	Linear amplification	None detected	None detected	0
MDT-AP-2073	MDT-AP-2073	0		hg19	amplicon8	Linear amplification	None detected	None detected	0
MDT-AP-2073	MDT-AP-2073	0		hg19	amplicon9	Linear amplification	None detected	None detected	0
MDT-AP-2075	MDT-AP-2075	0		hg19	amplicon1	No amp/Invalid	None detected	None detected	0
MDT-AP-2075	MDT-AP-2075	0		hg19	amplicon2	Linear amplification	None detected	None detected	0
MDT-AP-2075	MDT-AP-2075	0		hg19	amplicon3	No amp/Invalid	None detected	None detected	0
MDT-AP-2075	MDT-AP-2075	0		hg19	amplicon4	No amp/Invalid	None detected	None detected	0
MDT-AP-2075	MDT-AP-2075	0		hg19	amplicon5	Linear amplification	None detected	None detected	0
MDT-AP-2075	MDT-AP-2075	0		hg19	amplicon6	Linear amplification	None detected	None detected	0
MDT-AP-2075	MDT-AP-2075	0		hg19	amplicon7	Complex non-cyclic	None detected	None detected	0
MDT-AP-2075	MDT-AP-2075	0		hg19	amplicon8	Complex non-cyclic	None detected	None detected	0
MDT-AP-2075	MDT-AP-2075	0		hg19	amplicon9	Linear amplification	None detected	None detected	0
MDT-AP-2077	MDT-AP-2077	0		hg19	amplicon1	No amp/Invalid	None detected	None detected	0
MDT-AP-2077	MDT-AP-2077	0		hg19	amplicon2	No amp/Invalid	None detected	None detected	0
MDT-AP-2110	MDT-AP-2110	0		hg19	amplicon1	Linear amplification	None detected	None detected	0
MDT-AP-2110	MDT-AP-2110	0		hg19	amplicon2	Linear amplification	None detected	None detected	0
MDT-AP-2110	MDT-AP-2110	0		hg19	amplicon3	Linear amplification	None detected	None detected	0
MDT-AP-2111	MDT-AP-2111	0		hg19	amplicon1	Linear amplification	None detected	None detected	0
MDT-AP-2112	MDT-AP-2112	0		hg19	amplicon10	Linear amplification	None detected	None detected	0
MDT-AP-2112	MDT-AP-2112	0		hg19	amplicon1	No amp/Invalid	None detected	None detected	0
MDT-AP-2112	MDT-AP-2112	0		hg19	amplicon2	No amp/Invalid	None detected	None detected	0
MDT-AP-2112	MDT-AP-2112	0		hg19	amplicon3	No amp/Invalid	None detected	None detected	0
MDT-AP-2112	MDT-AP-2112	0		hg19	amplicon4	Linear amplification	None detected	None detected	0
MDT-AP-2112	MDT-AP-2112	0		hg19	amplicon5	No amp/Invalid	None detected	None detected	0
MDT-AP-2112	MDT-AP-2112	0	Blacklist region chr5:820000	hg19	amplicon6	Cyclic	Positive	None detected	1
MDT-AP-2112	MDT-AP-2112	0		hg19	amplicon7	No amp/Invalid	None detected	None detected	0
MDT-AP-2112	MDT-AP-2112	0		hg19	amplicon8	No amp/Invalid	None detected	None detected	0
MDT-AP-2112	MDT-AP-2112	0		hg19	amplicon9	No amp/Invalid	None detected	None detected	0
MDT-AP-2115	MDT-AP-2115	0		hg19	amplicon1	Linear amplification	None detected	None detected	0
MDT-AP-2115	MDT-AP-2115	0		hg19	amplicon2	Linear amplification	None detected	None detected	0
MDT-AP-2115	MDT-AP-2115	0		hg19	amplicon3	No amp/Invalid	None detected	None detected	0
MDT-AP-2116	MDT-AP-2116	0		hg19	amplicon1	Linear amplification	None detected	None detected	0
MDT-AP-2116	MDT-AP-2116	0		hg19	amplicon2	Complex non-cyclic	None detected	None detected	0
MDT-AP-2123	MDT-AP-2123	0		hg19	amplicon1	No amp/Invalid	None detected	None detected	0
MDT-AP-2130	MDT-AP-2130	0		hg19	amplicon1	Linear amplification	None detected	None detected	0
MDT-AP-2130	MDT-AP-2130	0		hg19	amplicon2	Linear amplification	None detected	None detected	0
MDT-AP-2131	MDT-AP-2131	0		hg19	amplicon1	Linear amplification	None detected	None detected	0
MDT-AP-2131	MDT-AP-2131	0		hg19	amplicon2	No amp/Invalid	None detected	None detected	0
MDT-AP-2131	MDT-AP-2131	0		hg19	amplicon3	Linear amplification	None detected	None detected	0
MDT-AP-2131	MDT-AP-2131	0		hg19	amplicon4	No amp/Invalid	None detected	None detected	0
MDT-AP-2131	MDT-AP-2131	0		hg19	amplicon5	Linear amplification	None detected	None detected	0
MDT-AP-2148	MDT-AP-2148	0		hg19	amplicon1	Linear amplification	None detected	None detected	0
MDT-AP-2149	MDT-AP-2149	0		hg19	amplicon10	No amp/Invalid	None detected	None detected	0
MDT-AP-2149	MDT-AP-2149	0		hg19	amplicon11	Linear amplification	None detected	None detected	0
MDT-AP-2149	MDT-AP-2149	0		hg19	amplicon12	Linear amplification	None detected	None detected	0
MDT-AP-2149	MDT-AP-2149	0		hg19	amplicon13	No amp/Invalid	None detected	None detected	0
MDT-AP-2149	MDT-AP-2149	0		hg19	amplicon1	Linear amplification	None detected	None detected	0
MDT-AP-2149	MDT-AP-2149	0		hg19	amplicon2	Linear amplification	None detected	None detected	0
MDT-AP-2149	MDT-AP-2149	0		hg19	amplicon3	Linear amplification	None detected	None detected	0
MDT-AP-2149	MDT-AP-2149	0		hg19	amplicon4	Linear amplification	None detected	None detected	0
MDT-AP-2149	MDT-AP-2149	0		hg19	amplicon5	Linear amplification	None detected	None detected	0
MDT-AP-2149	MDT-AP-2149	0		hg19	amplicon6	Linear amplification	None detected	None detected	0
MDT-AP-2149	MDT-AP-2149	0		hg19	amplicon7	No amp/Invalid	None detected	None detected	0
MDT-AP-2149	MDT-AP-2149	0		hg19	amplicon8	No amp/Invalid	None detected	None detected	0
MDT-AP-2149	MDT-AP-2149	0		hg19	amplicon9	No amp/Invalid	None detected	None detected	0
MDT-AP-2151	MDT-AP-2151	0		hg19	amplicon1	Linear amplification	None detected	None detected	0
MDT-AP-2151	MDT-AP-2151	0		hg19	amplicon2	No amp/Invalid	None detected	None detected	0
MDT-AP-2151	MDT-AP-2151	0		hg19	amplicon3	Linear amplification	None detected	None detected	0
MDT-AP-2169	MDT-AP-2169	0		hg19	amplicon1	No amp/Invalid	None detected	None detected	0
MDT-AP-2171	MDT-AP-2171	0		hg19	amplicon1	No amp/Invalid	None detected	None detected	0
MDT-AP-2171	MDT-AP-2171	0		hg19	amplicon2	No amp/Invalid	None detected	None detected	0
MDT-AP-2171	MDT-AP-2171	0		hg19	amplicon3	No amp/Invalid	None detected	None detected	0
MDT-AP-2171	MDT-AP-2171	0		hg19	amplicon4	Complex non-cyclic	None detected	None detected	0
MDT-AP-2171	MDT-AP-2171	0		hg19	amplicon5	No amp/Invalid	None detected	None detected	0
MDT-AP-2171	MDT-AP-2171	0		hg19	amplicon6	No amp/Invalid	None detected	None detected	0
MDT-AP-2171	MDT-AP-2171	0		hg19	amplicon7	No amp/Invalid	None detected	None detected	0
MDT-AP-2171	MDT-AP-2171	0		hg19	amplicon8	No amp/Invalid	None detected	None detected	0
MDT-AP-2173	MDT-AP-2173	0		hg19	amplicon1	Linear amplification	None detected	None detected	0
MDT-AP-2173	MDT-AP-2173	0		hg19	amplicon2	Linear amplification	None detected	None detected	0
MDT-AP-2173	MDT-AP-2173	0		hg19	amplicon3	Complex non-cyclic	None detected	None detected	0
MDT-AP-2174	MDT-AP-2174	0		hg19	amplicon1	Linear amplification	None detected	None detected	0
MDT-AP-2174	MDT-AP-2174	1		hg19	amplicon2	Cyclic	Positive	None detected	1
MDT-AP-2178	MDT-AP-2178	0		hg19	amplicon1	Linear amplification	None detected	None detected	0
MDT-AP-2180	MDT-AP-2180	0		hg19	amplicon1	Linear amplification	None detected	None detected	0
MDT-AP-2180	MDT-AP-2180	0		hg19	amplicon2	Linear amplification	None detected	None detected	0
MDT-AP-2180	MDT-AP-2180	0		hg19	amplicon3	Complex non-cyclic	None detected	None detected	0
MDT-AP-2181	MDT-AP-2181	0		hg19	amplicon1	No amp/Invalid	None detected	None detected	0
MDT-AP-2182	MDT-AP-2182	0		hg19	amplicon10	No amp/Invalid	None detected	None detected	0
MDT-AP-2182	MDT-AP-2182	0		hg19	amplicon11	Linear amplification	None detected	None detected	0
MDT-AP-2182	MDT-AP-2182	0		hg19	amplicon12	Linear amplification	None detected	None detected	0
MDT-AP-2182	MDT-AP-2182	0		hg19	amplicon1	Complex non-cyclic	None detected	None detected	0
MDT-AP-2182	MDT-AP-2182	0		hg19	amplicon2	No amp/Invalid	None detected	None detected	0
MDT-AP-2182	MDT-AP-2182	1		hg19	amplicon3	Cyclic	Positive	None detected	1
MDT-AP-2182	MDT-AP-2182	0		hg19	amplicon4	No amp/Invalid	None detected	None detected	0
MDT-AP-2182	MDT-AP-2182	0		hg19	amplicon5	No amp/Invalid	None detected	None detected	0
MDT-AP-2182	MDT-AP-2182	0		hg19	amplicon6	Cyclic	None detected	Positive	0
MDT-AP-2182	MDT-AP-2182	0		hg19	amplicon7	No amp/Invalid	None detected	None detected	0
MDT-AP-2182	MDT-AP-2182	0		hg19	amplicon8	Linear amplification	None detected	None detected	0
MDT-AP-2182	MDT-AP-2182	0		hg19	amplicon9	No amp/Invalid	None detected	None detected	0
MDT-AP-2183	MDT-AP-2183	0		hg19	amplicon1	No amp/Invalid	None detected	None detected	0
MDT-AP-2183	MDT-AP-2183	0		hg19	amplicon2	No amp/Invalid	None detected	None detected	0
MDT-AP-2183	MDT-AP-2183	0		hg19	amplicon3	No amp/Invalid	None detected	None detected	0
MDT-AP-2185	MDT-AP-2185	0		hg19	amplicon1	Linear amplification	None detected	None detected	0
MDT-AP-2185	MDT-AP-2185	0		hg19	amplicon2	No amp/Invalid	None detected	None detected	0
MDT-AP-2185	MDT-AP-2185	0		hg19	amplicon3	Linear amplification	None detected	None detected	0
MDT-AP-2254	MDT-AP-2254	0	Blacklist region chr5:820000	hg19	amplicon1	Cyclic	Positive	None detected	1
MDT-AP-2307	MDT-AP-2307	0		hg19	amplicon10	No amp/Invalid	None detected	None detected	0
MDT-AP-2307	MDT-AP-2307	0		hg19	amplicon11	No amp/Invalid	None detected	None detected	0
MDT-AP-2307	MDT-AP-2307	0		hg19	amplicon12	No amp/Invalid	None detected	None detected	0
MDT-AP-2307	MDT-AP-2307	0		hg19	amplicon13	No amp/Invalid	None detected	None detected	0
MDT-AP-2307	MDT-AP-2307	0		hg19	amplicon14	No amp/Invalid	None detected	None detected	0
MDT-AP-2307	MDT-AP-2307	0		hg19	amplicon15	No amp/Invalid	None detected	None detected	0
MDT-AP-2307	MDT-AP-2307	0		hg19	amplicon16	No amp/Invalid	None detected	None detected	0
MDT-AP-2307	MDT-AP-2307	0		hg19	amplicon17	No amp/Invalid	None detected	None detected	0
MDT-AP-2307	MDT-AP-2307	0		hg19	amplicon18	No amp/Invalid	None detected	None detected	0
MDT-AP-2307	MDT-AP-2307	0		hg19	amplicon19	No amp/Invalid	None detected	None detected	0
MDT-AP-2307	MDT-AP-2307	0		hg19	amplicon1	No amp/Invalid	None detected	None detected	0
MDT-AP-2307	MDT-AP-2307	0		hg19	amplicon20	No amp/Invalid	None detected	None detected	0
MDT-AP-2307	MDT-AP-2307	0		hg19	amplicon21	No amp/Invalid	None detected	None detected	0
MDT-AP-2307	MDT-AP-2307	0		hg19	amplicon22	No amp/Invalid	None detected	None detected	0
MDT-AP-2307	MDT-AP-2307	0		hg19	amplicon23	No amp/Invalid	None detected	None detected	0
MDT-AP-2307	MDT-AP-2307	0		hg19	amplicon24	No amp/Invalid	None detected	None detected	0
MDT-AP-2307	MDT-AP-2307	0		hg19	amplicon25	No amp/Invalid	None detected	None detected	0
MDT-AP-2307	MDT-AP-2307	0		hg19	amplicon26	No amp/Invalid	None detected	None detected	0
MDT-AP-2307	MDT-AP-2307	0		hg19	amplicon27	No amp/Invalid	None detected	None detected	0
MDT-AP-2307	MDT-AP-2307	0		hg19	amplicon28	No amp/Invalid	None detected	None detected	0
MDT-AP-2307	MDT-AP-2307	0		hg19	amplicon29	No amp/Invalid	None detected	None detected	0
MDT-AP-2307	MDT-AP-2307	0		hg19	amplicon2	No amp/Invalid	None detected	None detected	0
MDT-AP-2307	MDT-AP-2307	0		hg19	amplicon30	No amp/Invalid	None detected	None detected	0
MDT-AP-2307	MDT-AP-2307	0		hg19	amplicon31	No amp/Invalid	None detected	None detected	0
MDT-AP-2307	MDT-AP-2307	0		hg19	amplicon32	Complex non-cyclic	None detected	None detected	0
MDT-AP-2307	MDT-AP-2307	0		hg19	amplicon33	No amp/Invalid	None detected	None detected	0
MDT-AP-2307	MDT-AP-2307	0		hg19	amplicon34	No amp/Invalid	None detected	None detected	0
MDT-AP-2307	MDT-AP-2307	0		hg19	amplicon35	No amp/Invalid	None detected	None detected	0
MDT-AP-2307	MDT-AP-2307	0		hg19	amplicon36	No amp/Invalid	None detected	None detected	0
MDT-AP-2307	MDT-AP-2307	0		hg19	amplicon37	No amp/Invalid	None detected	None detected	0
MDT-AP-2307	MDT-AP-2307	0		hg19	amplicon38	No amp/Invalid	None detected	None detected	0
MDT-AP-2307	MDT-AP-2307	0		hg19	amplicon39	No amp/Invalid	None detected	None detected	0
MDT-AP-2307	MDT-AP-2307	0		hg19	amplicon3	No amp/Invalid	None detected	None detected	0
MDT-AP-2307	MDT-AP-2307	0		hg19	amplicon40	No amp/Invalid	None detected	None detected	0
MDT-AP-2307	MDT-AP-2307	0		hg19	amplicon41	No amp/Invalid	None detected	None detected	0
MDT-AP-2307	MDT-AP-2307	0		hg19	amplicon42	No amp/Invalid	None detected	None detected	0
MDT-AP-2307	MDT-AP-2307	0		hg19	amplicon43	No amp/Invalid	None detected	None detected	0
MDT-AP-2307	MDT-AP-2307	0		hg19	amplicon44	No amp/Invalid	None detected	None detected	0
MDT-AP-2307	MDT-AP-2307	0		hg19	amplicon45	No amp/Invalid	None detected	None detected	0
MDT-AP-2307	MDT-AP-2307	0		hg19	amplicon4	No amp/Invalid	None detected	None detected	0
MDT-AP-2307	MDT-AP-2307	0		hg19	amplicon5	No amp/Invalid	None detected	None detected	0
MDT-AP-2307	MDT-AP-2307	0		hg19	amplicon6	No amp/Invalid	None detected	None detected	0
MDT-AP-2307	MDT-AP-2307	0		hg19	amplicon7	No amp/Invalid	None detected	None detected	0
MDT-AP-2307	MDT-AP-2307	0		hg19	amplicon8	No amp/Invalid	None detected	None detected	0
MDT-AP-2307	MDT-AP-2307	0		hg19	amplicon9	No amp/Invalid	None detected	None detected	0
MDT-AP-2405	MDT-AP-2405	0		hg19	amplicon1	No amp/Invalid	None detected	None detected	0
MDT-AP-2405	MDT-AP-2405	0		hg19	amplicon2	No amp/Invalid	None detected	None detected	0
MDT-AP-2405	MDT-AP-2405	0	Blacklist region chr5:820000	hg19	amplicon3	Cyclic	Positive	None detected	1
MDT-AP-2405	MDT-AP-2405	0		hg19	amplicon4	No amp/Invalid	None detected	None detected	0
MDT-AP-2405	MDT-AP-2405	0		hg19	amplicon5	No amp/Invalid	None detected	None detected	0
MDT-AP-2405	MDT-AP-2405	0		hg19	amplicon6	No amp/Invalid	None detected	None detected	0
MDT-AP-2407	MDT-AP-2407	0	Blacklist region chr5:820000	hg19	amplicon1	Cyclic	Positive	None detected	1
MDT-AP-2407	MDT-AP-2407	0		hg19	amplicon2	Linear amplification	None detected	None detected	0
MDT-AP-2407	MDT-AP-2407	0		hg19	amplicon3	Linear amplification	None detected	None detected	0
MDT-AP-2452	MDT-AP-2452	0		hg19	amplicon1	No amp/Invalid	None detected	None detected	0
MDT-AP-2452	MDT-AP-2452	0		hg19	amplicon2	No amp/Invalid	None detected	None detected	0
MDT-AP-2510	MDT-AP-2510	1		hg19	amplicon1	Cyclic	Positive	None detected	1
MDT-AP-2510	MDT-AP-2510	0		hg19	amplicon2	Linear amplification	None detected	None detected	0
MDT-AP-2510	MDT-AP-2510	0		hg19	amplicon3	Linear amplification	None detected	None detected	0
MDT-AP-2514	MDT-AP-2514	0		hg19	amplicon1	Linear amplification	None detected	None detected	0
MDT-AP-2514	MDT-AP-2514	0		hg19	amplicon2	No amp/Invalid	None detected	None detected	0
MDT-AP-2514	MDT-AP-2514	0		hg19	amplicon3	No amp/Invalid	None detected	None detected	0
MDT-AP-2514	MDT-AP-2514	0		hg19	amplicon4	No amp/Invalid	None detected	None detected	0
MDT-AP-2532	MDT-AP-2532	0		hg19	amplicon1	Linear amplification	None detected	None detected	0
MDT-AP-2532	MDT-AP-2532	0		hg19	amplicon2	Linear amplification	None detected	None detected	0
MDT-AP-2559	MDT-AP-2559	0		hg19	amplicon1	No amp/Invalid	None detected	None detected	0
MDT-AP-2559	MDT-AP-2559	1		hg19	amplicon2	Cyclic	Positive	None detected	1
MDT-AP-2562	MDT-AP-2562	0		hg19	amplicon1	Linear amplification	None detected	None detected	0
MDT-AP-2631	MDT-AP-2631	0	Blacklist region chr5:820000	hg19	amplicon1	Cyclic	Positive	None detected	1
MDT-AP-2631	MDT-AP-2631	0		hg19	amplicon2	Linear amplification	None detected	None detected	0
MDT-AP-2673	MDT-AP-2673	0		hg19	amplicon10	No amp/Invalid	None detected	None detected	0
MDT-AP-2673	MDT-AP-2673	0		hg19	amplicon11	No amp/Invalid	None detected	None detected	0
MDT-AP-2673	MDT-AP-2673	0		hg19	amplicon12	No amp/Invalid	None detected	None detected	0
MDT-AP-2673	MDT-AP-2673	0		hg19	amplicon13	No amp/Invalid	None detected	None detected	0
MDT-AP-2673	MDT-AP-2673	0		hg19	amplicon14	Linear amplification	None detected	None detected	0
MDT-AP-2673	MDT-AP-2673	0		hg19	amplicon15	No amp/Invalid	None detected	None detected	0
MDT-AP-2673	MDT-AP-2673	0		hg19	amplicon16	No amp/Invalid	None detected	None detected	0
MDT-AP-2673	MDT-AP-2673	0		hg19	amplicon17	No amp/Invalid	None detected	None detected	0
MDT-AP-2673	MDT-AP-2673	0		hg19	amplicon18	No amp/Invalid	None detected	None detected	0
MDT-AP-2673	MDT-AP-2673	0		hg19	amplicon19	No amp/Invalid	None detected	None detected	0
MDT-AP-2673	MDT-AP-2673	0		hg19	amplicon1	No amp/Invalid	None detected	None detected	0
MDT-AP-2673	MDT-AP-2673	0		hg19	amplicon20	No amp/Invalid	None detected	None detected	0
MDT-AP-2673	MDT-AP-2673	0		hg19	amplicon21	No amp/Invalid	None detected	None detected	0
MDT-AP-2673	MDT-AP-2673	0		hg19	amplicon22	No amp/Invalid	None detected	None detected	0
MDT-AP-2673	MDT-AP-2673	0		hg19	amplicon23	No amp/Invalid	None detected	None detected	0
MDT-AP-2673	MDT-AP-2673	0		hg19	amplicon24	No amp/Invalid	None detected	None detected	0
MDT-AP-2673	MDT-AP-2673	0		hg19	amplicon25	No amp/Invalid	None detected	None detected	0
MDT-AP-2673	MDT-AP-2673	0		hg19	amplicon26	Linear amplification	None detected	None detected	0
MDT-AP-2673	MDT-AP-2673	0		hg19	amplicon2	No amp/Invalid	None detected	None detected	0
MDT-AP-2673	MDT-AP-2673	0		hg19	amplicon3	No amp/Invalid	None detected	None detected	0
MDT-AP-2673	MDT-AP-2673	0		hg19	amplicon4	No amp/Invalid	None detected	None detected	0
MDT-AP-2673	MDT-AP-2673	0		hg19	amplicon5	No amp/Invalid	None detected	None detected	0
MDT-AP-2673	MDT-AP-2673	0		hg19	amplicon6	No amp/Invalid	None detected	None detected	0
MDT-AP-2673	MDT-AP-2673	0		hg19	amplicon7	No amp/Invalid	None detected	None detected	0
MDT-AP-2673	MDT-AP-2673	0		hg19	amplicon8	No amp/Invalid	None detected	None detected	0
MDT-AP-2673	MDT-AP-2673	0		hg19	amplicon9	No amp/Invalid	None detected	None detected	0
MDT-AP-2719	MDT-AP-2719	0		hg19	amplicon1	No amp/Invalid	None detected	None detected	0
MDT-AP-2719	MDT-AP-2719	0		hg19	amplicon2	Linear amplification	None detected	None detected	0
MDT-AP-2719	MDT-AP-2719	0		hg19	amplicon3	Linear amplification	None detected	None detected	0
MDT-AP-2738	MDT-AP-2738	1		hg19	amplicon1	Cyclic	Positive	None detected	1
MDT-AP-2738	MDT-AP-2738	3		hg19	amplicon2	Cyclic	Positive	None detected	3
MDT-AP-2738	MDT-AP-2738	0		hg19	amplicon3	Linear amplification	None detected	None detected	0
MDT-AP-2738	MDT-AP-2738	1		hg19	amplicon4	Cyclic	Positive	None detected	1
MDT-AP-2745	MDT-AP-2745	0		hg19	amplicon1	Linear amplification	None detected	None detected	0
MDT-AP-2745	MDT-AP-2745	0		hg19	amplicon2	Linear amplification	None detected	None detected	0
MDT-AP-2745	MDT-AP-2745	0		hg19	amplicon3	Linear amplification	None detected	None detected	0
MDT-AP-2745	MDT-AP-2745	0		hg19	amplicon4	Linear amplification	None detected	None detected	0
MDT-AP-2774	MDT-AP-2774	0		hg19	amplicon10	Complex non-cyclic	None detected	None detected	0
MDT-AP-2774	MDT-AP-2774	0		hg19	amplicon11	No amp/Invalid	None detected	None detected	0
MDT-AP-2774	MDT-AP-2774	0		hg19	amplicon12	No amp/Invalid	None detected	None detected	0
MDT-AP-2774	MDT-AP-2774	0		hg19	amplicon13	No amp/Invalid	None detected	None detected	0
MDT-AP-2774	MDT-AP-2774	0		hg19	amplicon14	No amp/Invalid	None detected	None detected	0
MDT-AP-2774	MDT-AP-2774	0		hg19	amplicon15	No amp/Invalid	None detected	None detected	0
MDT-AP-2774	MDT-AP-2774	0		hg19	amplicon16	No amp/Invalid	None detected	None detected	0
MDT-AP-2774	MDT-AP-2774	0		hg19	amplicon17	No amp/Invalid	None detected	None detected	0
MDT-AP-2774	MDT-AP-2774	0		hg19	amplicon18	No amp/Invalid	None detected	None detected	0
MDT-AP-2774	MDT-AP-2774	0		hg19	amplicon19	No amp/Invalid	None detected	None detected	0
MDT-AP-2774	MDT-AP-2774	0		hg19	amplicon1	No amp/Invalid	None detected	None detected	0
MDT-AP-2774	MDT-AP-2774	0		hg19	amplicon20	Linear amplification	None detected	None detected	0
MDT-AP-2774	MDT-AP-2774	0		hg19	amplicon21	Linear amplification	None detected	None detected	0
MDT-AP-2774	MDT-AP-2774	0		hg19	amplicon22	Linear amplification	None detected	None detected	0
MDT-AP-2774	MDT-AP-2774	0		hg19	amplicon23	No amp/Invalid	None detected	None detected	0
MDT-AP-2774	MDT-AP-2774	0		hg19	amplicon24	No amp/Invalid	None detected	None detected	0
MDT-AP-2774	MDT-AP-2774	0		hg19	amplicon25	No amp/Invalid	None detected	None detected	0
MDT-AP-2774	MDT-AP-2774	0		hg19	amplicon26	No amp/Invalid	None detected	None detected	0
MDT-AP-2774	MDT-AP-2774	0		hg19	amplicon2	No amp/Invalid	None detected	None detected	0
MDT-AP-2774	MDT-AP-2774	0		hg19	amplicon3	No amp/Invalid	None detected	None detected	0
MDT-AP-2774	MDT-AP-2774	0		hg19	amplicon4	No amp/Invalid	None detected	None detected	0
MDT-AP-2774	MDT-AP-2774	0		hg19	amplicon5	No amp/Invalid	None detected	None detected	0
MDT-AP-2774	MDT-AP-2774	0		hg19	amplicon6	No amp/Invalid	None detected	None detected	0
MDT-AP-2774	MDT-AP-2774	0		hg19	amplicon7	No amp/Invalid	None detected	None detected	0
MDT-AP-2774	MDT-AP-2774	0		hg19	amplicon8	No amp/Invalid	None detected	None detected	0
MDT-AP-2774	MDT-AP-2774	0		hg19	amplicon9	No amp/Invalid	None detected	None detected	0
MDT-AP-2814	MDT-AP-2814	0		hg19	amplicon1	Linear amplification	None detected	None detected	0
MDT-AP-2832	MDT-AP-2832	0		hg19	amplicon1	Linear amplification	None detected	None detected	0
MDT-AP-2832	MDT-AP-2832	0		hg19	amplicon2	No amp/Invalid	None detected	None detected	0
MDT-AP-2832	MDT-AP-2832	0		hg19	amplicon3	No amp/Invalid	None detected	None detected	0
MDT-AP-2832	MDT-AP-2832	0		hg19	amplicon4	Linear amplification	None detected	None detected	0
MDT-AP-2849	MDT-AP-2849	0		hg19	amplicon1	No amp/Invalid	None detected	None detected	0
MDT-AP-2849	MDT-AP-2849	0		hg19	amplicon2	No amp/Invalid	None detected	None detected	0
MDT-AP-2878	MDT-AP-2878	0		hg19	amplicon1	No amp/Invalid	None detected	None detected	0
MDT-AP-2878	MDT-AP-2878	1		hg19	amplicon2	Cyclic	Positive	None detected	1
MDT-AP-2878	MDT-AP-2878	0		hg19	amplicon3	No amp/Invalid	None detected	None detected	0
MDT-AP-2963	MDT-AP-2963	0		hg19	amplicon1	Linear amplification	None detected	None detected	0
MDT-AP-2963	MDT-AP-2963	0		hg19	amplicon2	Linear amplification	None detected	None detected	0
MDT-AP-2963	MDT-AP-2963	0		hg19	amplicon3	Linear amplification	None detected	None detected	0
MDT-AP-3017	MDT-AP-3017	0		hg19	amplicon1	No amp/Invalid	None detected	None detected	0
MDT-AP-3017	MDT-AP-3017	1		hg19	amplicon2	Cyclic	Positive	None detected	1
MDT-AP-3017	MDT-AP-3017	0		hg19	amplicon3	No amp/Invalid	None detected	None detected	0
MDT-AP-3017	MDT-AP-3017	0		hg19	amplicon4	Linear amplification	None detected	None detected	0
MDT-AP-3017	MDT-AP-3017	0		hg19	amplicon5	Linear amplification	None detected	None detected	0
MDT-AP-3017	MDT-AP-3017	0		hg19	amplicon6	Complex non-cyclic	None detected	None detected	0
MDT-AP-3019	MDT-AP-3019	0		hg19	amplicon10	No amp/Invalid	None detected	None detected	0
MDT-AP-3019	MDT-AP-3019	0		hg19	amplicon11	No amp/Invalid	None detected	None detected	0
MDT-AP-3019	MDT-AP-3019	0		hg19	amplicon12	No amp/Invalid	None detected	None detected	0
MDT-AP-3019	MDT-AP-3019	0		hg19	amplicon13	Linear amplification	None detected	None detected	0
MDT-AP-3019	MDT-AP-3019	0		hg19	amplicon14	Linear amplification	None detected	None detected	0
MDT-AP-3019	MDT-AP-3019	0		hg19	amplicon15	No amp/Invalid	None detected	None detected	0
MDT-AP-3019	MDT-AP-3019	0		hg19	amplicon16	Linear amplification	None detected	None detected	0
MDT-AP-3019	MDT-AP-3019	0		hg19	amplicon17	No amp/Invalid	None detected	None detected	0
MDT-AP-3019	MDT-AP-3019	0		hg19	amplicon18	No amp/Invalid	None detected	None detected	0
MDT-AP-3019	MDT-AP-3019	0		hg19	amplicon19	Linear amplification	None detected	None detected	0
MDT-AP-3019	MDT-AP-3019	0		hg19	amplicon1	No amp/Invalid	None detected	None detected	0
MDT-AP-3019	MDT-AP-3019	0		hg19	amplicon20	No amp/Invalid	None detected	None detected	0
MDT-AP-3019	MDT-AP-3019	0		hg19	amplicon2	Linear amplification	None detected	None detected	0
MDT-AP-3019	MDT-AP-3019	0		hg19	amplicon3	No amp/Invalid	None detected	None detected	0
MDT-AP-3019	MDT-AP-3019	0		hg19	amplicon4	Linear amplification	None detected	None detected	0
MDT-AP-3019	MDT-AP-3019	0		hg19	amplicon5	Linear amplification	None detected	None detected	0
MDT-AP-3019	MDT-AP-3019	0		hg19	amplicon6	No amp/Invalid	None detected	None detected	0
MDT-AP-3019	MDT-AP-3019	0		hg19	amplicon7	No amp/Invalid	None detected	None detected	0
MDT-AP-3019	MDT-AP-3019	0		hg19	amplicon8	No amp/Invalid	None detected	None detected	0
MDT-AP-3019	MDT-AP-3019	0		hg19	amplicon9	No amp/Invalid	None detected	None detected	0
MDT-AP-3020	MDT-AP-3020	0		hg19	amplicon1	No amp/Invalid	None detected	None detected	0
MDT-AP-3020	MDT-AP-3020	0		hg19	amplicon2	No amp/Invalid	None detected	None detected	0
MDT-AP-3021	MDT-AP-3021	0		hg19	amplicon1	No amp/Invalid	None detected	None detected	0
MDT-AP-3156	MDT-AP-3156	0		hg19	amplicon1	No amp/Invalid	None detected	None detected	0
MDT-AP-3156	MDT-AP-3156	0		hg19	amplicon2	No amp/Invalid	None detected	None detected	0
MDT-AP-3156	MDT-AP-3156	0		hg19	amplicon3	No amp/Invalid	None detected	None detected	0
MDT-AP-3156	MDT-AP-3156	0		hg19	amplicon4	No amp/Invalid	None detected	None detected	0
MDT-AP-3156	MDT-AP-3156	0		hg19	amplicon5	No amp/Invalid	None detected	None detected	0
MDT-AP-3399	MDT-AP-3399	0		hg19	amplicon1	Linear amplification	None detected	None detected	0
MDT-AP-3401	MDT-AP-3401	0		hg19	amplicon1	No amp/Invalid	None detected	None detected	0
MDT-AP-3402	MDT-AP-3402	0		hg19	amplicon10	No amp/Invalid	None detected	None detected	0
MDT-AP-3402	MDT-AP-3402	0		hg19	amplicon11	No amp/Invalid	None detected	None detected	0
MDT-AP-3402	MDT-AP-3402	0		hg19	amplicon12	Linear amplification	None detected	None detected	0
MDT-AP-3402	MDT-AP-3402	0		hg19	amplicon1	No amp/Invalid	None detected	None detected	0
MDT-AP-3402	MDT-AP-3402	0		hg19	amplicon2	No amp/Invalid	None detected	None detected	0
MDT-AP-3402	MDT-AP-3402	0		hg19	amplicon3	No amp/Invalid	None detected	None detected	0
MDT-AP-3402	MDT-AP-3402	0		hg19	amplicon4	No amp/Invalid	None detected	None detected	0
MDT-AP-3402	MDT-AP-3402	0		hg19	amplicon5	No amp/Invalid	None detected	None detected	0
MDT-AP-3402	MDT-AP-3402	0		hg19	amplicon6	No amp/Invalid	None detected	None detected	0
MDT-AP-3402	MDT-AP-3402	0		hg19	amplicon7	No amp/Invalid	None detected	None detected	0
MDT-AP-3402	MDT-AP-3402	0		hg19	amplicon8	Linear amplification	None detected	None detected	0
MDT-AP-3402	MDT-AP-3402	0		hg19	amplicon9	Linear amplification	None detected	None detected	0
MDT-AP-3417	MDT-AP-3417	0		hg19	amplicon1	Linear amplification	None detected	None detected	0
MDT-AP-3417	MDT-AP-3417	0		hg19	amplicon2	No amp/Invalid	None detected	None detected	0
MDT-AP-3431	MDT-AP-3431	0		hg19	amplicon1	Linear amplification	None detected	None detected	0
MDT-AP-3431	MDT-AP-3431	0		hg19	amplicon2	No amp/Invalid	None detected	None detected	0
MDT-AP-3431	MDT-AP-3431	1		hg19	amplicon3	Cyclic	Positive	None detected	1

## Sheet: 4 TP53 mutation status
Sample	Source	somatic_mut_available	somatic_tp53_mut	REVEL	CADD	3' UTR TP53	ClinVAR/VEP	germline_mut_available
MB018	Archer	TRUE	FALSE	FALSE	FALSE	FALSE	FALSE	TRUE
MB036	Archer	TRUE	FALSE	FALSE	FALSE	FALSE	FALSE	TRUE
MB037	Archer	TRUE	FALSE	FALSE	FALSE	FALSE	FALSE	TRUE
MB088	Archer	TRUE	FALSE	FALSE	FALSE	FALSE	FALSE	TRUE
MB091	Archer	TRUE	FALSE	FALSE	FALSE	FALSE	FALSE	TRUE
MB095	Archer	TRUE	FALSE	FALSE	FALSE	FALSE	FALSE	TRUE
MB099	Archer	FALSE						FALSE
MB102	Archer	TRUE	FALSE	FALSE	FALSE	FALSE	FALSE	TRUE
MB104	Archer	TRUE	FALSE	FALSE	FALSE	FALSE	FALSE	TRUE
MB106	Archer	TRUE	FALSE	FALSE	FALSE	FALSE	FALSE	TRUE
MB118	Archer	TRUE	FALSE	FALSE	FALSE	FALSE	FALSE	TRUE
MB136	Archer	FALSE						FALSE
MB164	Archer	TRUE	FALSE	FALSE	FALSE	FALSE	FALSE	TRUE
MB166	Archer	TRUE	FALSE	FALSE	FALSE	FALSE	FALSE	TRUE
MB170	Archer	TRUE	FALSE	FALSE	FALSE	FALSE	FALSE	TRUE
MB174	Archer	TRUE	FALSE	FALSE	TRUE	FALSE	TRUE	TRUE
MB177	Archer	TRUE	FALSE	FALSE	FALSE	FALSE	FALSE	TRUE
MB199	Archer	TRUE	FALSE	FALSE	FALSE	FALSE	FALSE	TRUE
MB206	Archer	FALSE						FALSE
MB226	Archer	TRUE	FALSE	FALSE	FALSE	FALSE	FALSE	TRUE
MB227	Archer	TRUE	FALSE	FALSE	FALSE	FALSE	FALSE	TRUE
MB234	Archer	FALSE						FALSE
MB239	Archer	FALSE						FALSE
MB244	Archer	FALSE						FALSE
MB247	Archer	TRUE	FALSE	FALSE	FALSE	FALSE	FALSE	TRUE
MB248	Archer	FALSE						FALSE
MB260	Archer	FALSE						FALSE
MB264	Archer	FALSE						FALSE
MB265	Archer	FALSE						FALSE
MB266	Archer	FALSE						FALSE
MB268	Archer	FALSE						FALSE
MB269	Archer	FALSE						FALSE
MB270	Archer	FALSE						FALSE
MB271	Archer	FALSE						FALSE
MB274	Archer	FALSE						FALSE
MB275	Archer	FALSE						FALSE
MB277	Archer	FALSE						FALSE
MB278	Archer	FALSE						FALSE
MB281	Archer	FALSE						FALSE
MB282	Archer	FALSE						FALSE
MB284	Archer	FALSE						FALSE
MB287	Archer	FALSE						FALSE
MB288	Archer	FALSE						FALSE
PT_00G007DM	CBTN	TRUE	FALSE					FALSE
PT_04YTK82N	CBTN	TRUE	FALSE	FALSE	FALSE	FALSE	FALSE	TRUE
PT_0WMP712K	CBTN	TRUE	FALSE	FALSE	FALSE	FALSE	FALSE	TRUE
PT_17NG0KW3	CBTN	TRUE	TRUE	FALSE	FALSE	FALSE	FALSE	TRUE
PT_1T7WF5S1	CBTN	TRUE	FALSE	FALSE	FALSE	FALSE	FALSE	TRUE
PT_23NZGSRJ	CBTN	TRUE	FALSE	FALSE	FALSE	FALSE	FALSE	TRUE
PT_26V72ZXB	CBTN	TRUE	FALSE	FALSE	FALSE	FALSE	FALSE	TRUE
PT_2FK75B27	CBTN	TRUE	FALSE	FALSE	FALSE	FALSE	FALSE	TRUE
PT_39HBKSGG	CBTN	TRUE	FALSE	FALSE	FALSE	FALSE	FALSE	TRUE
PT_3VQEVNDD	CBTN	TRUE	FALSE	FALSE	TRUE	FALSE	FALSE	TRUE
PT_45P9F9MD	CBTN	TRUE	FALSE	FALSE	FALSE	FALSE	FALSE	TRUE
PT_5F4N0CAP	CBTN	TRUE	FALSE	FALSE	FALSE	FALSE	FALSE	TRUE
PT_5FR2YA6E	CBTN	TRUE	FALSE	FALSE	FALSE	FALSE	FALSE	TRUE
PT_62VNQ8C4	CBTN	TRUE	FALSE					FALSE
PT_78NQ0QQS	CBTN	TRUE	TRUE					FALSE
PT_7BJBEBZT	CBTN	TRUE	FALSE	FALSE	FALSE	FALSE	FALSE	TRUE
PT_7FQ6VECA	CBTN	TRUE	FALSE	FALSE	FALSE	FALSE	FALSE	TRUE
PT_7KBMN6C2	CBTN	TRUE	FALSE	FALSE	FALSE	FALSE	FALSE	TRUE
PT_7QKGGMKV	CBTN	TRUE	FALSE	FALSE	TRUE	FALSE	FALSE	TRUE
PT_82MX6J77	CBTN	TRUE	FALSE	FALSE	FALSE	FALSE	FALSE	TRUE
PT_85RSG67R	CBTN	TRUE	FALSE					FALSE
PT_8RB3EKNP	CBTN	TRUE	FALSE	FALSE	FALSE	FALSE	TRUE	TRUE
PT_9A6RPJ97	CBTN	TRUE	TRUE	FALSE	FALSE	FALSE	FALSE	TRUE
PT_9DER14KH	CBTN	TRUE	FALSE	FALSE	FALSE	FALSE	FALSE	TRUE
PT_9DMMZ08D	CBTN	TRUE	TRUE	FALSE	TRUE	FALSE	FALSE	TRUE
PT_9HMVHQEH	CBTN	TRUE	FALSE	FALSE	TRUE	FALSE	FALSE	TRUE
PT_9S6WMQ92	CBTN	TRUE	TRUE	FALSE	TRUE	FALSE	FALSE	TRUE
PT_9YMRNZHH	CBTN	TRUE	FALSE	FALSE	FALSE	FALSE	FALSE	TRUE
PT_AW8WV14Y	CBTN	TRUE	FALSE	FALSE	FALSE	FALSE	FALSE	TRUE
PT_B7QRTN72	CBTN	TRUE	FALSE	FALSE	FALSE	FALSE	FALSE	TRUE
PT_BG7GAFK6	CBTN	TRUE	FALSE	FALSE	FALSE	FALSE	FALSE	TRUE
PT_BPKVVWVB	CBTN	TRUE	FALSE	FALSE	FALSE	FALSE	FALSE	TRUE
PT_BRTVGGRK	CBTN	TRUE	FALSE	FALSE	FALSE	FALSE	FALSE	TRUE
PT_BTTM2HS5	CBTN	TRUE	FALSE	FALSE	FALSE	FALSE	FALSE	TRUE
PT_CQ7EGCMB	CBTN	TRUE	FALSE	FALSE	FALSE	FALSE	FALSE	TRUE
PT_CTSQ5FHH	CBTN	TRUE	FALSE	FALSE	FALSE	FALSE	FALSE	TRUE
PT_CWA1405H	CBTN	TRUE	FALSE	FALSE	TRUE	FALSE	FALSE	TRUE
PT_CXT81GRM	CBTN	TRUE	TRUE	FALSE	FALSE	FALSE	FALSE	TRUE
PT_D1WJ3BJX	CBTN	TRUE	FALSE	FALSE	FALSE	FALSE	FALSE	TRUE
PT_D215EQAP	CBTN	TRUE	FALSE	FALSE	FALSE	FALSE	FALSE	TRUE
PT_D7KMPYTZ	CBTN	TRUE	FALSE	FALSE	TRUE	FALSE	FALSE	TRUE
PT_DACV00WF	CBTN	TRUE	FALSE	FALSE	FALSE	FALSE	FALSE	TRUE
PT_DFXQFYPV	CBTN	TRUE	FALSE	FALSE	FALSE	FALSE	FALSE	TRUE
PT_E4ECAFEN	CBTN	TRUE	FALSE	FALSE	FALSE	FALSE	FALSE	TRUE
PT_EDWA0XTP	CBTN	TRUE	FALSE	FALSE	FALSE	FALSE	FALSE	TRUE
PT_EGGY1XC0	CBTN	TRUE	FALSE	FALSE	FALSE	FALSE	FALSE	TRUE
PT_EZS4SRH6	CBTN	TRUE	FALSE	FALSE	TRUE	FALSE	FALSE	TRUE
PT_F0N89D15	CBTN	TRUE	FALSE	FALSE	FALSE	FALSE	FALSE	TRUE
PT_F3S9PB94	CBTN	TRUE	FALSE	FALSE	FALSE	FALSE	FALSE	TRUE
PT_FN4GEEFR	CBTN	TRUE	FALSE	FALSE	FALSE	FALSE	FALSE	TRUE
PT_G1QNGVCZ	CBTN	TRUE	FALSE	FALSE	FALSE	FALSE	FALSE	TRUE
PT_G3AVDN4E	CBTN	TRUE	FALSE	FALSE	FALSE	FALSE	FALSE	TRUE
PT_GGCQAGPS	CBTN	TRUE	FALSE	FALSE	FALSE	FALSE	FALSE	TRUE
PT_GH6HM5QF	CBTN	TRUE	FALSE	FALSE	FALSE	FALSE	FALSE	TRUE
PT_GR8P8NY5	CBTN	TRUE	FALSE	FALSE	FALSE	FALSE	FALSE	TRUE
PT_H6E09982	CBTN	TRUE	FALSE	FALSE	TRUE	FALSE	FALSE	TRUE
PT_HEGTYPQJ	CBTN	TRUE	FALSE	FALSE	FALSE	FALSE	FALSE	TRUE
PT_HM2GMT2H	CBTN	TRUE	FALSE	FALSE	FALSE	FALSE	FALSE	TRUE
PT_HT4HJXY6	CBTN	TRUE	TRUE	FALSE	FALSE	FALSE	FALSE	TRUE
PT_JEA0AEMZ	CBTN	TRUE	FALSE	FALSE	FALSE	FALSE	FALSE	TRUE
PT_K94ZVZMX	CBTN	TRUE	TRUE	FALSE	FALSE	FALSE	FALSE	TRUE
PT_KN25EYMG	CBTN	TRUE	FALSE	FALSE	FALSE	FALSE	FALSE	TRUE
PT_M0AP3Z15	CBTN	TRUE	FALSE	FALSE	FALSE	FALSE	FALSE	TRUE
PT_MSBPMJ56	CBTN	TRUE	FALSE	FALSE	FALSE	FALSE	FALSE	TRUE
PT_N56EYD4Z	CBTN	TRUE	FALSE	FALSE	FALSE	FALSE	FALSE	TRUE
PT_NCDHZ8H8	CBTN	TRUE	FALSE	FALSE	FALSE	FALSE	FALSE	TRUE
PT_NDVJE438	CBTN	TRUE	FALSE	FALSE	TRUE	FALSE	FALSE	TRUE
PT_NTEKMKTX	CBTN	TRUE	FALSE	FALSE	FALSE	FALSE	FALSE	TRUE
PT_NV584F7Q	CBTN	TRUE	FALSE	FALSE	FALSE	FALSE	FALSE	TRUE
PT_P4ZEFY19	CBTN	TRUE	FALSE	FALSE	FALSE	FALSE	FALSE	TRUE
PT_PABK01H0	CBTN	TRUE	FALSE	FALSE	FALSE	FALSE	FALSE	TRUE
PT_PX4E85V1	CBTN	TRUE	FALSE	FALSE	FALSE	FALSE	FALSE	TRUE
PT_Q90R6M3E	CBTN	TRUE	FALSE	FALSE	FALSE	FALSE	FALSE	TRUE
PT_QEP13FH4	CBTN	TRUE	FALSE	FALSE	TRUE	TRUE	FALSE	TRUE
PT_QW5VW2PY	CBTN	TRUE	FALSE	FALSE	FALSE	FALSE	FALSE	TRUE
PT_QYEF3JAT	CBTN	TRUE	FALSE					FALSE
PT_R63RHJWX	CBTN	TRUE	FALSE	FALSE	FALSE	FALSE	FALSE	TRUE
PT_RFB07MZS	CBTN	TRUE	FALSE	FALSE	FALSE	FALSE	FALSE	TRUE
PT_RFGZ2JGP	CBTN	TRUE	FALSE	FALSE	FALSE	FALSE	FALSE	TRUE
PT_RH59ET3M	CBTN	TRUE	FALSE					FALSE
PT_RJ98S3KZ	CBTN	TRUE	FALSE	FALSE	FALSE	FALSE	FALSE	TRUE
PT_RQ21EBK9	CBTN	TRUE	FALSE	FALSE	FALSE	FALSE	FALSE	TRUE
PT_S4A0R1PM	CBTN	TRUE	FALSE	FALSE	FALSE	FALSE	FALSE	TRUE
PT_SZJ7WZZW	CBTN	TRUE	FALSE	FALSE	TRUE	FALSE	FALSE	TRUE
PT_T3REPTTC	CBTN	TRUE	FALSE	FALSE	FALSE	FALSE	FALSE	TRUE
PT_T93J9EGZ	CBTN	TRUE	FALSE	FALSE	FALSE	FALSE	FALSE	TRUE
PT_TKWTTRQ7	CBTN	TRUE	FALSE	FALSE	FALSE	FALSE	FALSE	TRUE
PT_TVK2KY36	CBTN	TRUE	FALSE	FALSE	FALSE	FALSE	FALSE	TRUE
PT_V8714N9H	CBTN	TRUE	FALSE	FALSE	FALSE	FALSE	FALSE	TRUE
PT_V9WP047R	CBTN	TRUE	FALSE	FALSE	FALSE	FALSE	FALSE	TRUE
PT_VH6S71AC	CBTN	TRUE	FALSE	FALSE	FALSE	FALSE	FALSE	TRUE
PT_VJZN69T9	CBTN	TRUE	FALSE	FALSE	FALSE	FALSE	FALSE	TRUE
PT_VY45XTT7	CBTN	TRUE	FALSE	FALSE	TRUE	TRUE	FALSE	TRUE
PT_WWZ2Q14R	CBTN	TRUE	FALSE	FALSE	FALSE	FALSE	FALSE	TRUE
PT_X1XVE1XX	CBTN	TRUE	FALSE	FALSE	FALSE	FALSE	FALSE	TRUE
PT_XA98HG1C	CBTN	TRUE	TRUE	FALSE	FALSE	FALSE	FALSE	TRUE
PT_XX2VW3D9	CBTN	TRUE	FALSE	FALSE	FALSE	FALSE	FALSE	TRUE
PT_YFS3AWC0	CBTN	TRUE	FALSE	FALSE	FALSE	FALSE	FALSE	TRUE
PT_YV2S3ES7	CBTN	TRUE	FALSE	FALSE	FALSE	FALSE	FALSE	TRUE
PT_ZG4J0EK0	CBTN	TRUE	FALSE	FALSE	FALSE	FALSE	FALSE	TRUE
PT_ZGWYMRV8	CBTN	TRUE	FALSE	FALSE	FALSE	FALSE	FALSE	TRUE
ICGC_MB1	ICGC	TRUE	FALSE	FALSE	FALSE	FALSE	FALSE	TRUE
ICGC_MB101	ICGC	TRUE	FALSE	FALSE	FALSE	FALSE	FALSE	TRUE
ICGC_MB108	ICGC	TRUE	FALSE	FALSE	FALSE	FALSE	FALSE	TRUE
ICGC_MB110	ICGC	TRUE	FALSE	FALSE	FALSE	FALSE	FALSE	TRUE
ICGC_MB111	ICGC	TRUE	FALSE	FALSE	FALSE	FALSE	FALSE	TRUE
ICGC_MB114	ICGC	TRUE	FALSE	FALSE	FALSE	FALSE	FALSE	TRUE
ICGC_MB115	ICGC	TRUE	FALSE	FALSE	FALSE	FALSE	FALSE	TRUE
ICGC_MB119	ICGC	TRUE	FALSE	FALSE	FALSE	FALSE	FALSE	TRUE
ICGC_MB121	ICGC	TRUE	FALSE	FALSE	FALSE	FALSE	FALSE	TRUE
ICGC_MB125	ICGC	TRUE	FALSE	FALSE	FALSE	FALSE	FALSE	TRUE
ICGC_MB126	ICGC	TRUE	FALSE	FALSE	FALSE	FALSE	FALSE	TRUE
ICGC_MB129	ICGC	TRUE	FALSE	FALSE	FALSE	FALSE	FALSE	TRUE
ICGC_MB131	ICGC	TRUE	FALSE	FALSE	FALSE	FALSE	FALSE	TRUE
ICGC_MB132	ICGC	TRUE	FALSE	FALSE	TRUE	TRUE	FALSE	TRUE
ICGC_MB134	ICGC	TRUE	FALSE	FALSE	FALSE	FALSE	FALSE	TRUE
ICGC_MB139	ICGC	TRUE	FALSE	FALSE	FALSE	FALSE	FALSE	TRUE
ICGC_MB143	ICGC	TRUE	FALSE	FALSE	FALSE	FALSE	FALSE	TRUE
ICGC_MB144	ICGC	TRUE	FALSE	FALSE	FALSE	FALSE	FALSE	TRUE
ICGC_MB145	ICGC	TRUE	FALSE	TRUE	TRUE	FALSE	TRUE	TRUE
ICGC_MB146	ICGC	TRUE	FALSE	FALSE	FALSE	FALSE	FALSE	TRUE
ICGC_MB147	ICGC	TRUE	FALSE	FALSE	FALSE	FALSE	FALSE	TRUE
ICGC_MB15	ICGC	TRUE	FALSE	FALSE	FALSE	FALSE	FALSE	TRUE
ICGC_MB151	ICGC	TRUE	FALSE	FALSE	FALSE	FALSE	FALSE	TRUE
ICGC_MB152	ICGC	TRUE	FALSE	FALSE	FALSE	FALSE	FALSE	TRUE
ICGC_MB153	ICGC	TRUE	FALSE	FALSE	FALSE	FALSE	FALSE	TRUE
ICGC_MB154	ICGC	TRUE	FALSE	FALSE	FALSE	FALSE	FALSE	TRUE
ICGC_MB157	ICGC	TRUE	FALSE	FALSE	FALSE	FALSE	FALSE	TRUE
ICGC_MB16	ICGC	TRUE	FALSE	FALSE	FALSE	FALSE	FALSE	TRUE
ICGC_MB160	ICGC	TRUE	FALSE	FALSE	FALSE	FALSE	FALSE	TRUE
ICGC_MB161	ICGC	TRUE	FALSE	FALSE	FALSE	FALSE	FALSE	TRUE
ICGC_MB163	ICGC	TRUE	FALSE	FALSE	FALSE	FALSE	FALSE	TRUE
ICGC_MB165	ICGC	TRUE	FALSE	FALSE	FALSE	FALSE	FALSE	TRUE
ICGC_MB168	ICGC	TRUE	FALSE	FALSE	FALSE	FALSE	FALSE	TRUE
ICGC_MB17	ICGC	TRUE	FALSE	FALSE	FALSE	FALSE	FALSE	TRUE
ICGC_MB171	ICGC	TRUE	FALSE	FALSE	FALSE	FALSE	FALSE	TRUE
ICGC_MB175	ICGC	TRUE	FALSE	FALSE	FALSE	FALSE	FALSE	TRUE
ICGC_MB178	ICGC	TRUE	FALSE	FALSE	FALSE	FALSE	FALSE	TRUE
ICGC_MB180	ICGC	TRUE	FALSE	FALSE	TRUE	FALSE	FALSE	TRUE
ICGC_MB181	ICGC	TRUE	FALSE	FALSE	FALSE	FALSE	FALSE	TRUE
ICGC_MB183	ICGC	TRUE	FALSE	FALSE	FALSE	FALSE	FALSE	TRUE
ICGC_MB184	ICGC	TRUE	FALSE	FALSE	FALSE	FALSE	FALSE	TRUE
ICGC_MB185	ICGC	TRUE	FALSE	FALSE	FALSE	FALSE	FALSE	TRUE
ICGC_MB186	ICGC	TRUE	FALSE	FALSE	FALSE	FALSE	FALSE	TRUE
ICGC_MB188	ICGC	TRUE	FALSE	FALSE	FALSE	FALSE	FALSE	TRUE
ICGC_MB189	ICGC	TRUE	FALSE	FALSE	FALSE	FALSE	FALSE	TRUE
ICGC_MB19	ICGC	TRUE	FALSE	FALSE	FALSE	FALSE	FALSE	TRUE
ICGC_MB190	ICGC	TRUE	FALSE	FALSE	FALSE	FALSE	FALSE	TRUE
ICGC_MB198	ICGC	TRUE	FALSE	FALSE	FALSE	FALSE	FALSE	TRUE
ICGC_MB2	ICGC	TRUE	FALSE	FALSE	FALSE	FALSE	FALSE	TRUE
ICGC_MB20	ICGC	TRUE	FALSE	FALSE	FALSE	FALSE	FALSE	TRUE
ICGC_MB205	ICGC	TRUE	FALSE	FALSE	FALSE	FALSE	FALSE	TRUE
ICGC_MB21	ICGC	TRUE	FALSE	FALSE	FALSE	FALSE	FALSE	TRUE
ICGC_MB211	ICGC	TRUE	FALSE	FALSE	FALSE	FALSE	FALSE	TRUE
ICGC_MB224	ICGC	TRUE	FALSE	FALSE	FALSE	FALSE	FALSE	TRUE
ICGC_MB228	ICGC	TRUE	FALSE	FALSE	FALSE	FALSE	FALSE	TRUE
ICGC_MB23	ICGC	TRUE	FALSE	TRUE	TRUE	FALSE	FALSE	TRUE
ICGC_MB230	ICGC	TRUE	FALSE	FALSE	FALSE	FALSE	FALSE	TRUE
ICGC_MB232	ICGC	TRUE	FALSE	FALSE	FALSE	FALSE	FALSE	TRUE
ICGC_MB233	ICGC	TRUE	FALSE	FALSE	FALSE	FALSE	FALSE	TRUE
ICGC_MB235	ICGC	TRUE	FALSE	FALSE	FALSE	FALSE	FALSE	TRUE
ICGC_MB236	ICGC	TRUE	FALSE	FALSE	FALSE	FALSE	FALSE	TRUE
ICGC_MB237	ICGC	TRUE	FALSE	FALSE	FALSE	FALSE	FALSE	TRUE
ICGC_MB24	ICGC	TRUE	FALSE	FALSE	FALSE	FALSE	FALSE	TRUE
ICGC_MB252	ICGC	TRUE	FALSE	FALSE	FALSE	FALSE	FALSE	TRUE
ICGC_MB26	ICGC	TRUE	FALSE	FALSE	FALSE	FALSE	FALSE	TRUE
ICGC_MB28	ICGC	TRUE	FALSE	FALSE	TRUE	FALSE	FALSE	TRUE
ICGC_MB3	ICGC	TRUE	FALSE	FALSE	FALSE	FALSE	FALSE	TRUE
ICGC_MB31	ICGC	TRUE	TRUE	FALSE	FALSE	FALSE	FALSE	TRUE
ICGC_MB32	ICGC	TRUE	FALSE	FALSE	FALSE	FALSE	FALSE	TRUE
ICGC_MB34	ICGC	TRUE	TRUE	FALSE	FALSE	FALSE	FALSE	TRUE
ICGC_MB35	ICGC	TRUE	FALSE	FALSE	FALSE	FALSE	FALSE	TRUE
ICGC_MB38	ICGC	TRUE	FALSE	FALSE	FALSE	FALSE	FALSE	TRUE
ICGC_MB39	ICGC	TRUE	FALSE	FALSE	FALSE	FALSE	FALSE	TRUE
ICGC_MB40	ICGC	TRUE	FALSE	FALSE	FALSE	FALSE	FALSE	TRUE
ICGC_MB45	ICGC	TRUE	FALSE	FALSE	FALSE	FALSE	FALSE	TRUE
ICGC_MB46	ICGC	TRUE	FALSE	FALSE	FALSE	FALSE	FALSE	TRUE
ICGC_MB49	ICGC	TRUE	FALSE	FALSE	FALSE	FALSE	FALSE	TRUE
ICGC_MB5	ICGC	TRUE	FALSE	FALSE	FALSE	FALSE	FALSE	TRUE
ICGC_MB50	ICGC	TRUE	FALSE	FALSE	FALSE	FALSE	FALSE	TRUE
ICGC_MB51	ICGC	TRUE	FALSE	FALSE	FALSE	FALSE	FALSE	TRUE
ICGC_MB53	ICGC	TRUE	FALSE	FALSE	FALSE	FALSE	FALSE	TRUE
ICGC_MB56	ICGC	TRUE	FALSE	FALSE	FALSE	FALSE	FALSE	TRUE
ICGC_MB57	ICGC	TRUE	FALSE	FALSE	TRUE	FALSE	FALSE	TRUE
ICGC_MB58	ICGC	TRUE	FALSE	FALSE	FALSE	FALSE	FALSE	TRUE
ICGC_MB59	ICGC	TRUE	FALSE	FALSE	FALSE	FALSE	FALSE	TRUE
ICGC_MB6	ICGC	TRUE	FALSE	FALSE	FALSE	FALSE	FALSE	TRUE
ICGC_MB60	ICGC	TRUE	FALSE	FALSE	FALSE	FALSE	FALSE	TRUE
ICGC_MB61	ICGC	TRUE	FALSE	FALSE	FALSE	FALSE	FALSE	TRUE
ICGC_MB63	ICGC	TRUE	FALSE	FALSE	TRUE	TRUE	FALSE	TRUE
ICGC_MB64	ICGC	TRUE	FALSE	FALSE	FALSE	FALSE	FALSE	TRUE
ICGC_MB65	ICGC	TRUE	FALSE	FALSE	FALSE	FALSE	FALSE	TRUE
ICGC_MB66	ICGC	TRUE	FALSE	FALSE	FALSE	FALSE	FALSE	TRUE
ICGC_MB67	ICGC	TRUE	FALSE	FALSE	FALSE	FALSE	FALSE	TRUE
ICGC_MB69	ICGC	TRUE	FALSE	FALSE	FALSE	FALSE	FALSE	TRUE
ICGC_MB7	ICGC	TRUE	FALSE	FALSE	FALSE	FALSE	FALSE	TRUE
ICGC_MB74	ICGC	TRUE	FALSE	FALSE	FALSE	FALSE	FALSE	TRUE
ICGC_MB75	ICGC	TRUE	FALSE	FALSE	FALSE	FALSE	FALSE	TRUE
ICGC_MB76	ICGC	TRUE	FALSE	FALSE	FALSE	FALSE	FALSE	TRUE
ICGC_MB77	ICGC	TRUE	FALSE	FALSE	FALSE	FALSE	FALSE	TRUE
ICGC_MB78	ICGC	TRUE	FALSE	FALSE	FALSE	FALSE	FALSE	TRUE
ICGC_MB79	ICGC	TRUE	FALSE	FALSE	FALSE	FALSE	FALSE	TRUE
ICGC_MB8	ICGC	TRUE	FALSE	FALSE	FALSE	FALSE	FALSE	TRUE
ICGC_MB81	ICGC	TRUE	FALSE	FALSE	FALSE	FALSE	FALSE	TRUE
ICGC_MB82	ICGC	TRUE	FALSE	FALSE	FALSE	FALSE	FALSE	TRUE
ICGC_MB83	ICGC	TRUE	FALSE	FALSE	FALSE	FALSE	FALSE	TRUE
ICGC_MB84	ICGC	TRUE	FALSE	FALSE	FALSE	FALSE	FALSE	TRUE
ICGC_MB85	ICGC	TRUE	FALSE	FALSE	FALSE	FALSE	FALSE	TRUE
ICGC_MB86	ICGC	TRUE	FALSE	FALSE	FALSE	FALSE	FALSE	TRUE
ICGC_MB89	ICGC	TRUE	FALSE	FALSE	FALSE	FALSE	FALSE	TRUE
ICGC_MB9	ICGC	TRUE	FALSE	FALSE	FALSE	FALSE	FALSE	TRUE
ICGC_MB90	ICGC	TRUE	FALSE	FALSE	FALSE	FALSE	FALSE	TRUE
ICGC_MB92	ICGC	TRUE	FALSE	FALSE	FALSE	FALSE	FALSE	TRUE
ICGC_MB94	ICGC	TRUE	FALSE	FALSE	FALSE	FALSE	FALSE	TRUE
ICGC_MB96	ICGC	TRUE	FALSE	FALSE	FALSE	FALSE	FALSE	TRUE
ICGC_MB98	ICGC	TRUE	FALSE	FALSE	FALSE	FALSE	FALSE	TRUE
MBRep_T27	ICGC	TRUE	FALSE	FALSE	FALSE	FALSE	FALSE	TRUE
MBRep_T36	ICGC	TRUE	FALSE	FALSE	TRUE	FALSE	FALSE	TRUE
MBRep_T40	ICGC	TRUE	FALSE	FALSE	FALSE	FALSE	FALSE	TRUE
MBRep_T41	ICGC	TRUE	FALSE	FALSE	FALSE	FALSE	FALSE	TRUE
MBRep_T54	ICGC	TRUE	FALSE	FALSE	FALSE	FALSE	FALSE	TRUE
MBRep_T67	ICGC	TRUE	FALSE	FALSE	FALSE	FALSE	FALSE	TRUE
MBRep_T70	ICGC	TRUE	FALSE	FALSE	FALSE	FALSE	FALSE	TRUE
MBRep_T71	ICGC	TRUE	FALSE	FALSE	FALSE	FALSE	FALSE	TRUE
MBRep_T72	ICGC	TRUE	FALSE	FALSE	FALSE	FALSE	FALSE	TRUE
MBRep_T79	ICGC	TRUE	FALSE	FALSE	FALSE	FALSE	FALSE	TRUE
MDT-AP-0009	ICGC	TRUE	FALSE	FALSE	FALSE	FALSE	FALSE	TRUE
MDT-AP-0074	ICGC	TRUE	FALSE	FALSE	FALSE	FALSE	FALSE	TRUE
MDT-AP-0118	ICGC	TRUE	FALSE	FALSE	FALSE	FALSE	FALSE	TRUE
MDT-AP-0207	ICGC	TRUE	FALSE	FALSE	FALSE	FALSE	FALSE	TRUE
MDT-AP-0209	ICGC	TRUE	FALSE	FALSE	FALSE	FALSE	FALSE	TRUE
MDT-AP-0220	ICGC	TRUE	FALSE	FALSE	FALSE	FALSE	FALSE	TRUE
MDT-AP-0222	ICGC	TRUE	FALSE	FALSE	FALSE	FALSE	FALSE	TRUE
MDT-AP-0223	ICGC	TRUE	FALSE	FALSE	FALSE	FALSE	FALSE	TRUE
MDT-AP-0432	ICGC	TRUE	FALSE	FALSE	TRUE	FALSE	FALSE	TRUE
MDT-AP-0435	ICGC	TRUE	FALSE	FALSE	FALSE	FALSE	FALSE	TRUE
MDT-AP-0437	ICGC	TRUE	FALSE	FALSE	FALSE	FALSE	FALSE	TRUE
MDT-AP-0530	ICGC	TRUE	FALSE	FALSE	FALSE	FALSE	FALSE	TRUE
MDT-AP-0580	ICGC	TRUE	FALSE	FALSE	FALSE	FALSE	FALSE	TRUE
MDT-AP-0704	ICGC	TRUE	FALSE	FALSE	FALSE	FALSE	FALSE	TRUE
MDT-AP-0705	ICGC	TRUE	FALSE	FALSE	FALSE	FALSE	FALSE	TRUE
MDT-AP-0706	ICGC	TRUE	FALSE	FALSE	FALSE	FALSE	FALSE	TRUE
MDT-AP-0707	ICGC	TRUE	TRUE	FALSE	FALSE	FALSE	FALSE	TRUE
MDT-AP-0749	ICGC	TRUE	FALSE	FALSE	FALSE	FALSE	FALSE	TRUE
MDT-AP-1137	ICGC	TRUE	FALSE	FALSE	TRUE	FALSE	FALSE	TRUE
MDT-AP-1165	ICGC	TRUE	FALSE	FALSE	FALSE	FALSE	FALSE	TRUE
MDT-AP-1166	ICGC	TRUE	FALSE	FALSE	FALSE	FALSE	FALSE	TRUE
MDT-AP-1167	ICGC	TRUE	FALSE	FALSE	FALSE	FALSE	FALSE	TRUE
MDT-AP-1168	ICGC	TRUE	FALSE	FALSE	FALSE	FALSE	FALSE	TRUE
MDT-AP-1200	ICGC	TRUE	FALSE	FALSE	FALSE	FALSE	FALSE	TRUE
MDT-AP-1202	ICGC	TRUE	FALSE	FALSE	FALSE	FALSE	FALSE	TRUE
MDT-AP-1206	ICGC	TRUE	FALSE	FALSE	FALSE	FALSE	FALSE	TRUE
MDT-AP-1207	ICGC	TRUE	FALSE	FALSE	FALSE	FALSE	FALSE	TRUE
MDT-AP-1208	ICGC	TRUE	FALSE	FALSE	FALSE	FALSE	TRUE	TRUE
MDT-AP-1209	ICGC	TRUE	FALSE	FALSE	FALSE	FALSE	FALSE	TRUE
MDT-AP-1210	ICGC	TRUE	FALSE	FALSE	FALSE	FALSE	TRUE	TRUE
MDT-AP-1211	ICGC	TRUE	FALSE	FALSE	FALSE	FALSE	FALSE	TRUE
MDT-AP-1216	ICGC	TRUE	FALSE	FALSE	FALSE	FALSE	FALSE	TRUE
MDT-AP-1217	ICGC	TRUE	FALSE	FALSE	FALSE	FALSE	FALSE	TRUE
MDT-AP-1218	ICGC	TRUE	TRUE	FALSE	FALSE	FALSE	FALSE	TRUE
MDT-AP-1298	ICGC	TRUE	FALSE	FALSE	FALSE	FALSE	FALSE	TRUE
MDT-AP-1299	ICGC	TRUE	FALSE	FALSE	FALSE	FALSE	FALSE	TRUE
MDT-AP-1323	ICGC	TRUE	FALSE	FALSE	FALSE	FALSE	FALSE	TRUE
MDT-AP-1348	ICGC	TRUE	FALSE	FALSE	FALSE	FALSE	FALSE	TRUE
MDT-AP-1362	ICGC	TRUE	FALSE	FALSE	FALSE	FALSE	FALSE	TRUE
MDT-AP-1364	ICGC	TRUE	FALSE	FALSE	FALSE	FALSE	FALSE	TRUE
MDT-AP-1365	ICGC	TRUE	FALSE	FALSE	FALSE	FALSE	FALSE	TRUE
MDT-AP-1366	ICGC	TRUE	FALSE	FALSE	FALSE	FALSE	FALSE	TRUE
MDT-AP-1367	ICGC	TRUE	FALSE	FALSE	FALSE	FALSE	FALSE	TRUE
MDT-AP-1368	ICGC	TRUE	FALSE	FALSE	FALSE	FALSE	FALSE	TRUE
MDT-AP-1369	ICGC	TRUE	FALSE	FALSE	FALSE	FALSE	FALSE	TRUE
MDT-AP-1398	ICGC	TRUE	FALSE	FALSE	FALSE	FALSE	FALSE	TRUE
MDT-AP-1402	ICGC	TRUE	FALSE	FALSE	TRUE	FALSE	FALSE	TRUE
MDT-AP-1403	ICGC	TRUE	FALSE	FALSE	TRUE	FALSE	FALSE	TRUE
MDT-AP-1405	ICGC	TRUE	FALSE	FALSE	FALSE	FALSE	FALSE	TRUE
MDT-AP-2001	ICGC	TRUE	FALSE	FALSE	FALSE	FALSE	FALSE	TRUE
MDT-AP-2004	ICGC	TRUE	FALSE	FALSE	FALSE	FALSE	FALSE	TRUE
MDT-AP-2006	ICGC	TRUE	FALSE	FALSE	FALSE	FALSE	FALSE	TRUE
MDT-AP-2073	ICGC	TRUE	FALSE	FALSE	FALSE	FALSE	FALSE	TRUE
MDT-AP-2075	ICGC	TRUE	FALSE	FALSE	FALSE	FALSE	FALSE	TRUE
MDT-AP-2077	ICGC	TRUE	FALSE	FALSE	FALSE	FALSE	FALSE	TRUE
MDT-AP-2110	ICGC	TRUE	FALSE	FALSE	FALSE	FALSE	FALSE	TRUE
MDT-AP-2111	ICGC	TRUE	FALSE	FALSE	FALSE	FALSE	FALSE	TRUE
MDT-AP-2112	ICGC	TRUE	FALSE	FALSE	FALSE	FALSE	FALSE	TRUE
MDT-AP-2115	ICGC	TRUE	FALSE	FALSE	FALSE	FALSE	FALSE	TRUE
MDT-AP-2116	ICGC	TRUE	FALSE	FALSE	FALSE	FALSE	FALSE	TRUE
MDT-AP-2123	ICGC	TRUE	FALSE	FALSE	FALSE	FALSE	FALSE	TRUE
MDT-AP-2130	ICGC	TRUE	FALSE	FALSE	TRUE	FALSE	FALSE	TRUE
MDT-AP-2131	ICGC	TRUE	FALSE	FALSE	FALSE	FALSE	FALSE	TRUE
MDT-AP-2148	ICGC	TRUE	FALSE	FALSE	FALSE	FALSE	FALSE	TRUE
MDT-AP-2149	ICGC	TRUE	FALSE	FALSE	TRUE	TRUE	FALSE	TRUE
MDT-AP-2151	ICGC	TRUE	FALSE	FALSE	FALSE	FALSE	FALSE	TRUE
MDT-AP-2169	ICGC	TRUE	FALSE	FALSE	FALSE	FALSE	FALSE	TRUE
MDT-AP-2171	ICGC	TRUE	FALSE	FALSE	FALSE	FALSE	FALSE	TRUE
MDT-AP-2173	ICGC	TRUE	FALSE	FALSE	FALSE	FALSE	FALSE	TRUE
MDT-AP-2174	ICGC	TRUE	FALSE	FALSE	FALSE	FALSE	TRUE	TRUE
MDT-AP-2177	ICGC	TRUE	FALSE	FALSE	FALSE	FALSE	FALSE	TRUE
MDT-AP-2178	ICGC	TRUE	FALSE	FALSE	FALSE	FALSE	FALSE	TRUE
MDT-AP-2180	ICGC	TRUE	FALSE	FALSE	FALSE	FALSE	FALSE	TRUE
MDT-AP-2181	ICGC	TRUE	FALSE	FALSE	FALSE	FALSE	FALSE	TRUE
MDT-AP-2182	ICGC	TRUE	TRUE	FALSE	FALSE	FALSE	FALSE	TRUE
MDT-AP-2183	ICGC	TRUE	FALSE	FALSE	FALSE	FALSE	FALSE	TRUE
MDT-AP-2184	ICGC	TRUE	FALSE	FALSE	FALSE	FALSE	FALSE	TRUE
MDT-AP-2185	ICGC	TRUE	FALSE	FALSE	FALSE	FALSE	FALSE	TRUE
MDT-AP-2254	ICGC	TRUE	FALSE	FALSE	FALSE	FALSE	FALSE	TRUE
MDT-AP-2304	ICGC	TRUE	FALSE	FALSE	FALSE	FALSE	FALSE	TRUE
MDT-AP-2307	ICGC	TRUE	FALSE	FALSE	FALSE	FALSE	FALSE	TRUE
MDT-AP-2405	ICGC	TRUE	FALSE	FALSE	FALSE	FALSE	FALSE	TRUE
MDT-AP-2407	ICGC	TRUE	FALSE	FALSE	FALSE	FALSE	FALSE	TRUE
MDT-AP-2452	ICGC	TRUE	FALSE	FALSE	FALSE	FALSE	FALSE	TRUE
MDT-AP-2510	ICGC	TRUE	FALSE	FALSE	FALSE	FALSE	FALSE	TRUE
MDT-AP-2514	ICGC	TRUE	FALSE	FALSE	FALSE	FALSE	FALSE	TRUE
MDT-AP-2532	ICGC	TRUE	FALSE	FALSE	FALSE	FALSE	FALSE	TRUE
MDT-AP-2559	ICGC	TRUE	FALSE	FALSE	FALSE	FALSE	FALSE	TRUE
MDT-AP-2562	ICGC	TRUE	FALSE	FALSE	TRUE	FALSE	FALSE	TRUE
MDT-AP-2631	ICGC	TRUE	FALSE	FALSE	FALSE	FALSE	FALSE	TRUE
MDT-AP-2673	ICGC	TRUE	FALSE	FALSE	TRUE	FALSE	FALSE	TRUE
MDT-AP-2712	ICGC	TRUE	FALSE	FALSE	FALSE	FALSE	FALSE	TRUE
MDT-AP-2719	ICGC	TRUE	FALSE	FALSE	FALSE	FALSE	FALSE	TRUE
MDT-AP-2738	ICGC	TRUE	FALSE	FALSE	TRUE	FALSE	TRUE	TRUE
MDT-AP-2745	ICGC	TRUE	FALSE	FALSE	FALSE	FALSE	FALSE	TRUE
MDT-AP-2774	ICGC	TRUE	FALSE	FALSE	TRUE	FALSE	FALSE	TRUE
MDT-AP-2814	ICGC	TRUE	FALSE	FALSE	FALSE	FALSE	FALSE	TRUE
MDT-AP-2832	ICGC	TRUE	FALSE	FALSE	FALSE	FALSE	FALSE	TRUE
MDT-AP-2849	ICGC	TRUE	FALSE	FALSE	FALSE	FALSE	FALSE	TRUE
MDT-AP-2859	ICGC	TRUE	FALSE	FALSE	FALSE	FALSE	FALSE	TRUE
MDT-AP-2878	ICGC	TRUE	FALSE	FALSE	FALSE	FALSE	FALSE	TRUE
MDT-AP-2963	ICGC	TRUE	FALSE	FALSE	FALSE	FALSE	FALSE	TRUE
MDT-AP-3017	ICGC	TRUE	FALSE	FALSE	FALSE	FALSE	FALSE	TRUE
MDT-AP-3019	ICGC	TRUE	FALSE	FALSE	FALSE	FALSE	FALSE	TRUE
MDT-AP-3020	ICGC	TRUE	FALSE	FALSE	TRUE	FALSE	FALSE	TRUE
MDT-AP-3021	ICGC	TRUE	FALSE	FALSE	TRUE	FALSE	FALSE	TRUE
MDT-AP-3156	ICGC	TRUE	FALSE	FALSE	FALSE	FALSE	FALSE	TRUE
MDT-AP-3399	ICGC	TRUE	FALSE	FALSE	FALSE	FALSE	FALSE	TRUE
MDT-AP-3401	ICGC	TRUE	FALSE	FALSE	FALSE	FALSE	FALSE	TRUE
MDT-AP-3402	ICGC	TRUE	FALSE	FALSE	TRUE	FALSE	FALSE	TRUE
MDT-AP-3417	ICGC	TRUE	FALSE	FALSE	TRUE	FALSE	FALSE	TRUE
MDT-AP-3431	ICGC	TRUE	FALSE	FALSE	FALSE	FALSE	FALSE	TRUE
case10	Rady Childrens Hospital	FALSE						FALSE
case15	Rady Childrens Hospital	FALSE						FALSE
case8b	Rady Childrens Hospital	FALSE						FALSE
RCMB56	Rady Childrens Hospital	FALSE						FALSE
RCMB57	Rady Childrens Hospital	FALSE						FALSE
RCMB58	Rady Childrens Hospital	FALSE						FALSE
RCMB65	Rady Childrens Hospital	FALSE						FALSE
RCMB66	Rady Childrens Hospital	FALSE						FALSE
SJ008001	St Jude	TRUE	FALSE	FALSE	FALSE	FALSE	FALSE	TRUE
SJ008002	St Jude	TRUE	FALSE	FALSE	FALSE	FALSE	FALSE	TRUE
SJ008003	St Jude	TRUE	FALSE	FALSE	FALSE	FALSE	FALSE	TRUE
SJ008004	St Jude	TRUE	TRUE	FALSE	FALSE	FALSE	FALSE	TRUE
SJ008006	St Jude	TRUE	FALSE	FALSE	TRUE	FALSE	FALSE	TRUE
SJ008008	St Jude	TRUE	FALSE	FALSE	FALSE	FALSE	FALSE	TRUE
SJ008009	St Jude	TRUE	FALSE	FALSE	FALSE	FALSE	FALSE	TRUE
SJ008010	St Jude	TRUE	FALSE	FALSE	FALSE	FALSE	FALSE	TRUE
SJ008011	St Jude	TRUE	FALSE	FALSE	FALSE	FALSE	FALSE	TRUE
SJ008012	St Jude	TRUE	FALSE	FALSE	FALSE	FALSE	FALSE	TRUE
SJ008013	St Jude	TRUE	FALSE	FALSE	FALSE	FALSE	FALSE	TRUE
SJ008014	St Jude	TRUE	FALSE	FALSE	FALSE	FALSE	FALSE	TRUE
SJ008015	St Jude	TRUE	FALSE	FALSE	TRUE	TRUE	FALSE	TRUE
SJ008016	St Jude	TRUE	FALSE	FALSE	FALSE	FALSE	FALSE	TRUE
SJ008017	St Jude	TRUE	FALSE	FALSE	FALSE	FALSE	FALSE	TRUE
SJ008018	St Jude	TRUE	FALSE	FALSE	FALSE	FALSE	FALSE	TRUE
SJ008019	St Jude	TRUE	FALSE	FALSE	FALSE	FALSE	FALSE	TRUE
SJ008020	St Jude	TRUE	FALSE	FALSE	FALSE	FALSE	FALSE	TRUE
SJ008022	St Jude	TRUE	FALSE	FALSE	TRUE	FALSE	TRUE	TRUE
SJ008023	St Jude	TRUE	FALSE	FALSE	FALSE	FALSE	FALSE	TRUE
SJ008024	St Jude	TRUE	FALSE	FALSE	FALSE	FALSE	FALSE	TRUE
SJ008025	St Jude	TRUE	FALSE	FALSE	FALSE	FALSE	FALSE	TRUE
SJ008026	St Jude	TRUE	FALSE	FALSE	FALSE	FALSE	FALSE	TRUE
SJ008027	St Jude	TRUE	FALSE	FALSE	FALSE	FALSE	FALSE	TRUE
SJ008028	St Jude	TRUE	FALSE	FALSE	TRUE	FALSE	FALSE	TRUE
SJ008029	St Jude	TRUE	FALSE	FALSE	FALSE	FALSE	FALSE	TRUE
SJ008030	St Jude	TRUE	FALSE	FALSE	FALSE	FALSE	FALSE	TRUE
SJ030020	St Jude	FALSE		FALSE	FALSE	FALSE	FALSE	TRUE
SJ030021	St Jude	FALSE		FALSE	FALSE	FALSE	FALSE	TRUE
SJ030055	St Jude	FALSE		FALSE	FALSE	FALSE	FALSE	TRUE
SJ030056	St Jude	FALSE		FALSE	FALSE	FALSE	FALSE	TRUE
SJ030087	St Jude	FALSE		FALSE	FALSE	FALSE	FALSE	TRUE
SJ030089	St Jude	FALSE		FALSE	TRUE	TRUE	FALSE	TRUE
SJ030092	St Jude	FALSE		FALSE	FALSE	FALSE	FALSE	TRUE
SJ030110	St Jude	FALSE		FALSE	FALSE	FALSE	FALSE	TRUE
SJ030114	St Jude	FALSE		FALSE	FALSE	FALSE	FALSE	TRUE
SJ030139	St Jude	FALSE		FALSE	FALSE	FALSE	FALSE	TRUE
SJ030181	St Jude	FALSE		FALSE	FALSE	FALSE	FALSE	TRUE
SJ030187	St Jude	FALSE		FALSE	FALSE	FALSE	FALSE	TRUE
SJ030239	St Jude	FALSE		FALSE	FALSE	FALSE	FALSE	TRUE
SJ030251	St Jude	FALSE		FALSE	FALSE	FALSE	FALSE	TRUE
SJ030296	St Jude	FALSE		FALSE	TRUE	FALSE	TRUE	TRUE
SJ030312	St Jude	FALSE		FALSE	FALSE	FALSE	FALSE	TRUE
SJ030315	St Jude	FALSE		FALSE	TRUE	FALSE	FALSE	TRUE
SJ030333	St Jude	FALSE		FALSE	FALSE	FALSE	FALSE	TRUE
SJ030352	St Jude	FALSE		FALSE	FALSE	FALSE	FALSE	TRUE
SJ030357	St Jude	FALSE		FALSE	FALSE	FALSE	FALSE	TRUE
SJ030364	St Jude	FALSE		FALSE	FALSE	FALSE	FALSE	TRUE
SJ030453	St Jude	FALSE		FALSE	TRUE	TRUE	FALSE	TRUE
SJ030498	St Jude	FALSE		FALSE	FALSE	FALSE	FALSE	TRUE
SJ030530	St Jude	FALSE		FALSE	FALSE	FALSE	FALSE	TRUE
SJ030557	St Jude	FALSE		FALSE	FALSE	FALSE	FALSE	TRUE
SJ030582	St Jude	FALSE		FALSE	FALSE	FALSE	FALSE	TRUE
SJ030608	St Jude	FALSE		FALSE	FALSE	FALSE	FALSE	TRUE
SJ030610	St Jude	FALSE		FALSE	FALSE	FALSE	FALSE	TRUE
SJ030620	St Jude	FALSE		FALSE	FALSE	FALSE	FALSE	TRUE
SJ030744	St Jude	FALSE		FALSE	TRUE	FALSE	FALSE	TRUE
SJ030748	St Jude	FALSE		FALSE	FALSE	FALSE	FALSE	TRUE
SJ030757	St Jude	FALSE		FALSE	FALSE	FALSE	FALSE	TRUE
SJ030785	St Jude	FALSE		FALSE	FALSE	FALSE	FALSE	TRUE
SJ030790	St Jude	FALSE		FALSE	FALSE	FALSE	FALSE	TRUE
SJ030910	St Jude	FALSE		TRUE	TRUE	FALSE	TRUE	TRUE
SJ030915	St Jude	FALSE		FALSE	TRUE	FALSE	FALSE	TRUE
SJ008031	St Jude	TRUE	FALSE	FALSE	FALSE	FALSE	FALSE	TRUE
SJ031016	St Jude	FALSE		FALSE	FALSE	FALSE	FALSE	TRUE
SJ031041	St Jude	FALSE		FALSE	FALSE	FALSE	FALSE	TRUE
SJ031110	St Jude	FALSE		FALSE	FALSE	FALSE	FALSE	TRUE
SJ031227	St Jude	FALSE		FALSE	FALSE	FALSE	FALSE	TRUE
SJ008032	St Jude	TRUE	FALSE	FALSE	FALSE	FALSE	FALSE	TRUE
SJ008033	St Jude	TRUE	FALSE	FALSE	FALSE	FALSE	FALSE	TRUE
SJ008034	St Jude	TRUE	FALSE	FALSE	FALSE	FALSE	FALSE	TRUE
SJ008035	St Jude	TRUE	FALSE	FALSE	TRUE	FALSE	FALSE	TRUE
SJ008036	St Jude	TRUE	FALSE	FALSE	FALSE	FALSE	FALSE	TRUE
SJ008037	St Jude	TRUE	FALSE	FALSE	FALSE	FALSE	FALSE	TRUE
SJ008038	St Jude	TRUE	FALSE	FALSE	TRUE	TRUE	FALSE	TRUE
SJ008039	St Jude	TRUE	FALSE	FALSE	FALSE	FALSE	FALSE	TRUE
SJ008040	St Jude	TRUE	FALSE	FALSE	FALSE	FALSE	FALSE	TRUE
SJ008041	St Jude	TRUE	FALSE	FALSE	TRUE	FALSE	FALSE	TRUE
SJ008067	St Jude	FALSE						FALSE

## Sheet: 5 Cox model, OS
Parameter	Hazard ratio	coef	se(coef)	z	p	-log2(p)
ecDNA	2.99355	1.09646	0.269214	4.07282	4.6447e-05	14.3941
age	1.00011	0.00010948	8.74411e-05	1.25204	0.210556	2.24772
sex	0.692388	-0.367609	0.265612	-1.38401	0.166356	2.58766
SHH	1.95911	0.672492	0.376735	1.78505	0.0742527	3.75141
G3	5.79128	1.75635	0.324247	5.41671	6.07054e-08	23.9736

## Sheet: 6 Cox model, PFS
Parameter	Hazard ratio	coef	se(coef)	z	p	-log2(p)
ecDNA	2.35792	0.857782	0.245454	3.49467	0.000474641	11.0409
age	1.00005	5.17016e-05	8.34132e-05	0.619825	0.535373	0.901383
sex	0.876616	-0.131687	0.239571	-0.549678	0.58254	0.77957
SHH	2.6757	0.98421	0.314779	3.12667	0.00176796	9.1437
G3	4.22252	1.44043	0.292403	4.92618	8.38538e-07	20.1856

## Sheet: 7 lnAFT model without ecDNA
param	covariate	coef	exp(coef)	se(coef)	coef lower 95%	coef upper 95%	exp(coef) lower 95%	exp(coef) upper 95%	z	p	#REF!
mu_	Intercept	2.5607	12.9448	0.299666	1.97336	3.14803	7.19482	23.2901	8.54517	1.28343e-17	56.1128
mu_	Age_at_diagnosis	4.49896e-05	1.00004	8.51077e-05	-0.000121818	0.000211798	0.999878	1.00021	0.52862	0.597069	0.74403
mu_	G3	-1.42652	0.240143	0.285606	-1.9863	-0.866745	0.137202	0.420318	-4.99472	5.89205e-07	20.6947
mu_	SHH	-0.645051	0.524636	0.317337	-1.26702	-0.0230828	0.28167	0.977182	-2.0327	0.0420825	4.57064
mu_	Sex	0.295534	1.34384	0.242126	-0.179024	0.770093	0.836086	2.15997	1.22058	0.222245	2.16978
mu_	WNT	1.25441	3.50576	0.78362	-0.281461	2.79027	0.754681	16.2855	1.60078	0.109425	3.19199
mu_	p53_mut	-1.46439	0.23122	0.479365	-2.40392	-0.524847	0.0903627	0.591646	-3.05484	0.00225177	8.79472
sigma_	Intercept	0.399968	1.49178	0.0875009	0.22847	0.571467	1.25668	1.77086	4.57102	4.85355e-06	17.6525

## Sheet: 8 lnAFT model with ecDNA
param	covariate	coef	exp(coef)	se(coef)	coef lower 95%	coef upper 95%	exp(coef) lower 95%	exp(coef) upper 95%	z	p	#REF!
mu_	Intercept	2.66427	14.3575	0.300626	2.07506	3.25349	7.965	25.8804	8.86242	7.82936e-19	60.1477
mu_	Age_at_diagnosis	5.4541e-05	1.00005	8.36701e-05	-0.000109449	0.000218531	0.999891	1.00022	0.651858	0.514493	0.958777
mu_	G3	-1.38287	0.250858	0.277641	-1.92703	-0.838701	0.14558	0.432272	-4.98078	6.33282e-07	20.5906
mu_	SHH	-0.623803	0.535903	0.309128	-1.22968	-0.017924	0.292386	0.982236	-2.01795	0.0435968	4.51963
mu_	Sex	0.275013	1.31655	0.235703	-0.186957	0.736983	0.829479	2.08962	1.16678	0.243301	2.03918
mu_	WNT	0.911489	2.48802	0.756344	-0.570917	2.3939	0.565007	10.9561	1.20513	0.228155	2.13192
mu_	ecDNA	-0.812705	0.443656	0.282144	-1.3657	-0.259713	0.255203	0.771273	-2.88046	0.0039709	7.97632
mu_	p53_mut	-0.941888	0.389891	0.492479	-1.90713	0.0233537	0.148506	1.02363	-1.91254	0.0558065	4.16342
sigma_	Intercept	0.367111	1.44356	0.0871943	0.196213	0.538009	1.21679	1.71259	4.21026	2.55071e-05	15.2587

## Sheet: 9 Cox model inc. TP53, OS
covariate	coef	exp(coef)	se(coef)	coef lower 95%	coef upper 95%	exp(coef) lower 95%	exp(coef) upper 95%	z	p	#REF!
Age_at_diagnosis	5.73895e-05	1.00006	8.06725e-05	-0.000100726	0.000215505	0.999899	1.00022	0.711388	0.476844	1.06841
G3	1.46097	4.31013	0.278009	0.916081	2.00585	2.49948	7.43244	5.25512	1.47928e-07	22.6886
SHH	0.12236	1.13016	0.353776	-0.571027	0.815748	0.564945	2.26087	0.34587	0.729441	0.455138
Sex	-0.342839	0.709753	0.246364	-0.825702	0.140025	0.437927	1.1503	-1.3916	0.164045	2.60784
ecDNA	0.843399	2.32425	0.273701	0.306955	1.37984	1.35928	3.97428	3.08146	0.00205987	8.92323
p53_mut	1.33054	3.7831	0.46883	0.411655	2.24944	1.50931	9.48238	2.83801	0.00453957	7.78323

## Sheet: 10 Cox model inc. TP53, PFS
covariate	coef	exp(coef)	se(coef)	coef lower 95%	coef upper 95%	exp(coef) lower 95%	exp(coef) upper 95%	z	p	#REF!
Age_at_diagnosis	1.48045e-05	1.00001	7.68905e-05	-0.000135898	0.000165507	0.999864	1.00017	0.19254	0.847319	0.239022
G3	1.20386	3.33294	0.258164	0.697863	1.70985	2.00945	5.52812	4.66314	3.11427e-06	18.2927
SHH	0.537725	1.71211	0.2988	-0.0479116	1.12336	0.953218	3.07517	1.79962	0.0719211	3.79744
Sex	-0.153006	0.858125	0.224875	-0.593753	0.287742	0.552251	1.33341	-0.680402	0.49625	1.01086
ecDNA	0.628242	1.87431	0.256216	0.126068	1.13042	1.13436	3.09695	2.452	0.0142063	6.13732
p53_mut	1.07038	2.91648	0.41018	0.26644	1.87432	1.30531	6.51636	2.60953	0.00906661	6.78522

[truncated: 13 more sheets: 11 Samples w. multiple ecDNA, 12 FISH count summary, 13 MB036 FISH counts, 14 MB177 FISH counts, 15 MB268 FISH counts , 16 RCMB56 FISH counts, 17 COLO320DM FISH counts, 18 COLO320HSR FISH counts, 19 RCMB56 cell cluster markers, 20 FISH probes, 21 Targeted CRISPRi sgRNAs, 22 qPCR primers, 23 Pooled CRISPRi sgRNAs]
